# Supplementary material for: Improving Phylogenetic Signals of Mitochondrial Genes Using a New Method of Codon Degeneration
Source: Life (Basel). 2020 Aug 30;10(9):171. doi: 10.3390/life10090171 (PMC7555918; doi:10.3390/life10090171)
Supplement: Supplementary file 1 [file life-10-00171-s001.zip]

Archive with 2 entries (2 files):
- Bird_MAFFT_SuperMatrix.FAS
- Mammal_MAFFT_SuperMatrix.FAS
