# Supplementary material for: Improving Phylogenetic Signals of Mitochondrial Genes Using a New Method of Codon Degeneration
Source: Life (Basel). 2020 Aug 30;10(9):171. doi: 10.3390/life10090171 (PMC7555918; doi:10.3390/life10090171)
Supplement: Supplementary file 1 [file life-10-00171-s001.zip › Mammal_MAFFT_SuperMatrix.FAS]

>Sus_scrofa 11439
ATGCCACAACTAGATACATCCACATGATTCATTACAATTACATCAATAATTATAACATTATTTATTTTATTCCAACTAAAAATCTCAAACTACTCATACCCAGCAAGCCCAGAATCAATTGAACTCAAAACTCAAAAACATAGCACCCCTTGAGAAATAAAATGAACGAAAATCTATTTGCCTCTTTTATTGCCCCCACGA---ATGAACGAAAATCTATTTGCCTCTTTTATTGCCCCCACGATAATAGGACTACCTATTGTCACCTTAATTATTATATTCCCAAGCTTACTATTCCCAACACCCAAACGACTCATTAATAACCGCACAATCTCGATCCAACAATGATTAATCCAACTAACATCCAAACAAATAATAGCTATTCACAACCAAAAAGGCCAAACCTGATCACTAATACTTATATCTCTAATTATATTCATCGGCTCAACAAACATCCTAGGCCTACTACCACACTCATTCACACCCACCACACAACTATCAATAAACCTGGGTATAGCAATCCCCCTATGATCAGCAACCGTATTCACAGGATTCCGCTATAAAACCAAAACATCACTAGCCCACTTTCTACCACAAGGAACACCCGCCCTATTAATTCCTATGCTCGTAATTATTGAAACTATTAGCCTATTTATTCAACCAGTAGCCCTAGCCGTACGACTGACAGCCAACATTACAGCAGGGCACCTATTAATTCATCTAATTGGAGGGGCCACATTAGCACTACTCAACATCAACACTATAACAGCTTTTATCACATTTACTATCCTCATTCTATTAACTATTCTTGAATTTGCAGTAGCTCTGATCCAAGCTTATGTGTTTACACTGCTAGTAAGCTTATACCTACACGACAATACAATGTTCGTAAATCGTTGACTATACTCAACAAACCACAAAGACATCGGCACCCTGTACCTACTATTTGGTGCCTGAGCAGGAATAGTGGGCACTGCCTTGAGCCTACTAATTCGCGCTGAACTAGGTCAGCCCGGAACCCTACTTGGCGATGATCAAATCTATAATGTAATTGTTACAGCTCATGCCTTTGTAATAATCTTCTTTATAGTAATACCCATTATGATTGGGGGTTTTGGTAACTGACTCGTACCGCTAATAATCGGAGCTCCCGATATGGCCTTTCCACGTATAAACAACATAAGTTTCTGACTACTTCCACCATCCTTCCTATTACTTCTGGCATCCTCAATAGTAGAAGCCGGAGCGGGTACTGGATGAACTGTATACCCACCTTTAGCTGGAAACTTAGCCCATGCAGGGGCTTCAGTTGATTTAACAATTTTCTCCCTACACCTTGCAGGTGTATCATCAATCCTAGGGGCTATTAATTTCATTACCACAATTATTAACATAAAACCCCCCGCAATGTCTCAATACCAAACACCCCTGTTTGTCTGATCAGTACTAATCACAGCCGTACTACTTCTACTATCCCTGCCAGTTCTAGCAGCTGGCATTACTATACTACTGACAGACCGCAACCTGAACACAACCTTTTTTGATCCAGCAGGTGGTGGAGACCCTATCCTTTATCAACACTTGTTCTGATTTTTCGGACACCCAGAAGTATACATTCTCATCTTACCAGGATTCGGAATAATCTCCCACATTGTAACCTACTATTCAGGTAAAAAAGAACCATTTGGATATATAGGCATAGTATGAGCCATAATGTCCATTGGATTCTTAGGTTTTATTGTATGGGCTCACCACATATTCACCGTAGGAATAGACGTAGATACCCGAGCATACTTTACATCTGCTACAATAATCATTGCTATTCCCACTGGAGTAAAAGTATTTAGTTGATTAGCTACCCTGCACGGCGGCAATATTAAATGATCACCCGCAATACTATGAGCTCTGGGCTTCATCTTCCTATTCACCGTAGGAGGTCTAACGGGCATTGTACTAGCTAATTCCTCCCTAGACATTGTATTACATGATACATATTATGTAGTCGCACACTTCCACTATGTCTTATCTATAGGAGCAGTGTTCGCCATTATAGGGGGCTTTGTTCACTGATTCCCCCTATTCTCCGGGTACACACTCAACCAAGCATGAGCAAAAATTCACTTTGTAATCATATTCGTAGGAGTAAATATAACATTCTTTCCACAACACTTTCTAGGACTATCCGGAATACCTCGACGATACTCCGATTATCCTGACGCATACACAGCATGAAATACTATTTCCTCAATAGGCTCATTCATCTCACTAACAGCAGTGATATTAATAATCTTCATTATCTGAGAAGCATTCGCATCAAAACGAGAAGTATCTGCAGTAGAACTGACAAGCACAAACCTAGAATGACTACACGGATGTCCTCCTCCCTATCACACATTTGAAGAACCAACATATATCAACCTAAAA---------ATGGCTTACCCTTTCCAACTAGGCTTCCAAGACGCCACTTCACCCATCATAGAAGAACTCCTACACTTTCACGATCACACCTTAATAATCGTATTCTTAATCAGCTCTTTAGTGTTATATATCATTTCACTCATACTAACAACAAAACTGACACACACTAGCACAATGGATGCCCAAGAAGTAGAAACAATTTGAACAATCCTACCCGCTATTATTCTAATTCTTATTGCCCTTCCATCATTACGAATCCTTTATATAATAGACGAAATTAATAACCCAGCCTTAACCGTAAAAACCATAGGACATCAATGATACTGAAGCTACGAGTATACAGACTATGAAGACCTCACCTTTGACTCATATATAATCCCCACATCAGATCTTAAACCTGGAGAAATACGACTACTAGAAGTAGACAATCGAGTTGTTCTACCAATAGAAATAACAATCCGAATATTAGTATCCTCTGAAGACGTACTGCACTCATGAGCCGTCCCATCCCTCGGTTTAAAAACAGATGCTATCCCAGGACGACTAAACCAAACAACTCTAATATCCACACGACCTGGCCTTTATTACGGACAGTGCTCAGAAATCTGTGGATCAAACCACAGCTTCATGCCCATTGTACTTGAACTTGTCCCATTAAAGTACTTCGAAAAATGGTCAACATCAATATTAACAGGTATGACCCACCAAACACATGCATACCACATAGTAAACCCAAGCCCATGACCACTTACCGGAGCCCTATCAGCCCTTTTAATAACATCAGGCCTAACTATATGATTCCACTTTAACTCTATACTCTTACTATCTCTAGGACTATTAACCAATACTTTGACAATATACCAATGGTGACGAGACATTATTCGAGAGAGCACTTTCCAAGGCCACCACACATCAGTTGTCCAAAAAGGCTTACGATACGGTATAATTTTATTTATTATTTCCGAGGTTCTGTTCTTCACTGGATTCTTTTGAGCTTTCTACCACTCAAGCCTAGCACCAACACCCGAATTAGGAGGTTGCTGACCACCAACAGGAATTCACCCACTAAACCCCCTAGAAGTACCCCTACTAAACACCTCAATCCTCCTCGCCTCAGGAGTATCCATTACCTGAGCCCATCACAGCCTAATAGAAGGGGACCGAAAACACATAATCCAAGCACTATCCATCACCATTGCACTAGGCGTATACTTCACCCTCCTCCAAGCCTCAGAATATTACGAAGCACCATTCACAATCTCCGACGGAGTGTATGGATCCACTTTCTTTGTGGCTACAGGGTTTCACGGGTTGCACGTAATCATCGGATCTACTTTCCTAGCAGTATGCTTACTACGACAACTAAAATTCCACTTCACATCCAACCACCACTTCGGCTTTGAAGCCGCAGCCTGATACTGACACTTCGTAGATGTAGTTTGACTATTCCTTTACGTATCAATCTATTGATGAGGATCCATGACCAACATCCGAAAATCACACCCACTAATAAAAATTATCAACAACGCATTCATTGACCTCCCAGCCCCCTCAAACATCTCATCATGATGAAACTTCGGTTCCCTCTTAGGCATCTGCCTAATCTTGCAAATCCTAACAGGCCTGTTCTTAGCAATACATTACACATCAGACACAACAACAGCTTTCTCATCAGTTACACACATTTGTCGAGACGTAAATTACGGATGAGTTATTCGCTATCTACATGCAAACGGAGCATCCATATTCTTTATTTGCCTATTCATCCACGTAGGCCGAGGTCTATACTACGGATCCTATATATTCCTAGAAACATGAAACATTGGAGTAGTCCTACTATTTACCGTTATAGCAACAGCCTTCATAGGCTACGTCCTGCCCTGAGGACAAATATCATTCTGAGGAGCTACGGTCATCACAAATCTACTATCAGCTATCCCTTATATCGGAACAGACCTCGTAGAATGAATCTGAGGGGGCTTTTCCGTCGACAAAGCAACCCTCACACGATTCTTCGCCTTCCACTTTATCCTGCCATTCATCATTACCGCCCTCGCAGCCGTACATCTCCTATTCCTGCACGAAACCGGATCCAACAACCCTACCGGAATCTCATCAGACATAGACAAAATTCCATTTCACCCATACTACACTATTAAAGACATTCTAGGAGCCTTATTTATAATACTAATCCTACTAATCCTTGTACTATTCTCACCAGACCTACTAGGAGACCCAGACAACTACACCCCAGCAAACCCACTAAACACCCCACCCCATATTAAACCAGAATGATATTTCTTATTCGCCTACGCTATTCTACGTTCAATTCCTAATAAACTAGGTGGAGTGTTGGCCCTAGTAGCCTCCATCCTAATCCTAATTTTAATGCCCATACTACACACATCCAAACAACGAAGCATAATATTTCGACCACTAAGTCAATGCCTATTCTGAATACTAGTAGCAGACCTCATTACACTAACATGAATTGGAGGACAACCCGTAGAACACCCGTTCATCATCATCGGCCAACTAGCCTCCATCTTATACTTCCTAATCATTCTAGTATTGATACCAATCACTAGCATCATCGAAAACAACCTATTAAAATGA------ATGTTCATAATTAATATTCTAAGCCTAATTATTCCTATCCTACTGGCCGTAGCATTCCTCACCCTAGTAGAACGAAAAGTGCTAGGTTATATGCAACTACGAAAAGGACCCAACGTTGTAGGCCCCTACGGGCTACTCCAACCCATCGCCGATGCCCTAAAACTAGTCACCAAAGAACCCCTACGACCAGGCACATCCTCAATCTCCATGTTCATTATTGCACCAATCCTAGGCTTATCCCTAGCACTAACAATATGAGTTCCACTACCAATACCCTACCCTCTAATCAACATAAATCTAGGAGTACTATTCATGCTAGCCATGTCAAGCCTAGCAGTCTACTCTATCCTATGATCAGGATGAGCATCCAACTCAAAATACGCACTCATCGGGGCCCTACGAGCAGTAGCCCAAACAATCTCATATGAAGTAACACTAGCAATCATCCTACTATCAGTACTCCTAATAAATGGATCATATACTCTATCAACCCTAATCACAACACAAGAGCACATTTGAATAATCTTTACATCCTGACCCCTAGCCATAATATGATTTATCTCAACCCTAGCAGAAACCAACCGAGCCCCGTTCGACCTTACAGAAGGAGAGTCAGAACTTGTATCAGGCTTTAACGTAGAATATGCAGCCGGACCTTTCGCCATATTCTTCATAGCAGAATATGCCAACATCATCATAATAAATGCATTTACAGCAATTCTCTTCCTAGGAGCATCCCACGACCCACACACACCAGAACTATATACAATCAACTTCGTACTAAAAACACTCGCATTAACAATCACCTTCCTATGAATCCGAGCATCATACCCACGATTCCGATACGACCAACTAATACATTTACTATGAAAAAGCTTCCTGCCCCTAACACTAGCTCTATGTATATGACACATCTCACTCCCTATTATAACAGCAAGCATTCCCCCACAATCAATTAATCCCATTATCTACACTACCCTTATCATAACAGTAATGTCCGGAACCATACTAGTAATAATCAGCTCACACTGACTACTCATCTGAATCGGATTCGAAATAAACCTATTAGCAATAATCCCAGTATTAATAAAAAATTTTAACCCACGA---GCCACAGAAGCAGCCACAAAATATTTCCTAACACAAGCCACAGCCTCCATAATACTAATAATAGCCATCATCATCAACCTCCTATATTCTGGCCAATGGACCATTACAAAAATATTTAACCCAGTAGCAATAACAATAATAACCATGGCCCTAGCCATAAAACTAGGACTCTCACCTTTCCACTTCTGAGTCCCAGAAGTAACCCAAGGCATTTCACTACAAGCAGGCCTACTGTTACTAACATGACAAAAACTAGCCCCATTATCAGTACTATGCCAAATCTCACAATCAATCAACCCAAACCTAATACTAACTATAGCCATATTATCAATTTTAATCGGAGGGTGAGGAGGGCTAAATCAAACCCAACTTCGAAAAATCATAGCATACTCATCAATCGCACACATAGGATGAATGACAGCAGTATTACCATACAACACAACCATAACAATCTTAAACCTACTAATTTACATCACAATAACACTAGCAATATTCATACTATTAATCCACAGCTCAGCAACCACAACTTTATCCCTATCCCATACATGAAACAAAATACCCGTCATCACAAGCCTAATAATAGTAACCCTACTCTCAATAGGAGGCCTGCCTCCACTATCAGGATTTATGCCAAAATGAATAATTATTCAAGAAATAACAAAAAATGAAAGCATCATCATGCCAACACTCATAGCAATAACAGCACTGCTAAACCTCTATTTCTACATACGACTAGCCTACTCCTCCTCACTGACTATGTTCCCATCCACCAACAACATAAAAATAAAATGACAATTCGAACACACA---AAACAAATAAAATTACTTCCCACAATAATTGTATTATCAACACTAGTCCTACCTATAACACCAGCCCTCTCGTCCCTAAAC---ATAAATATTATACTAACACTACTCACAAACGTAACCCTAGCCTCCCTACTCGTACTAATCGCATTCTGACTACCCCAACTAAACGCATATTCAGAAAAAACAAGCCCATATGAATGTGGATTTGACCCCATAGGATCAGCACGCCTCCCATTCTCAATAAAATTTTTCCTAGTAGCCATTACATTTCTCCTTTTTGATCTAGAAATCGCCCTTCTCCTTCCCCTACCATGAGCATCCCAAACAAACAATCTAAAAACAATACTTACAATAGCACTATTCCTTCTTATCCTACTAGCAGCAAGCCTAGCATACGAATGAACCCAAAAAGGCCTAGAATGAGCAGAA---ATGCTAAAAATTATTATCCCAACAACAATACTACTACCCATAACATGAATATCTAAACACAACATAATCTGAATCAATGCAACAGTACATAGTCTCCTCATTAGCCTGATCAGTCTATCCCTACTAAACCAACTAGGCGAAAACAGCCTTAATTTTTCCTTAACATTCTTCTCCGACTCACTATCAGCACCCCTACTAGTTCTAACCACATGACTCCTCCCCCTTATACTAATAGCTAGCCAATCTCACCTATCAAAAGAAACCACAACCCGAAAAAAACTATATATTACCATACTAATCCTACTACAACTATTCCTAATTATAACCTTCACCGCCACCGAACTAATCCTATTCTATATCCTATTCGAAGCAACACTAGTACCCACACTAATTATCATCACACGCTGAGGAAACCAAACAGAACGACTCAATGCAGGACTTTATTTCCTATTCTACACCCTAGCAGGATCCCTACCACTGCTAGTAGCACTAGTTTATATCCAAAATACCACAGGCTCACTAAACTTCTTAATTATCCATTACTGATCCCACCCATTATCCAACTCTTGATCAAACATTTTTATATGATTAGCATGCATCATAGCCTTCATAGTAAAAATACCTCTGTACGGACTCCATCTTTGACTGCCAAAAGCCCATGTAGAAGCCCCCATTGCAGGTTCAATAGTACTTGCAGCCGTACTGCTAAAACTCGGAGGCTATGGCATAATGCGAATCACTACTATTCTAAACCCACTAACAAACTACATAGCCTATCCATTCCTCATGCTTTCCATATGAGGCATAATCATAACCAGCTCTATCTGCTTACGTCAAACCGACCTAAAATCCTTAATCGCCTATTCATCAGTAAGTCATATAGCACTTGTAATCGTAGCAATCATAATTCAAACCCCTTGAAGCTTCATAGGGGCCACAGCTCTCATAATTGCCCACGGACTAACATCCTCCATACTATTCTGCCTAGCCAACACTAACTATGAACGAGTACACAGCCGAACCATAATCCTGGCCCGAGGACTGCAAACACTCCTACCACTCATAGCAACATGATGACTAATAGCAAGCCTCACAAACCTAGCCCTACCCCCATCCATCAATCTAATCGGAGAATTATTTATCATCACAGCATCATTTTCATGATCCAACATCACAATTATTCTCATAGGAATAAACATAATAATTACAGCCCTCTACTCTCTCTACATACTAATTACTACACAACGAGGAAAATACACCCACCACATTAACAACATCAAAGCCTCATTCACACGAGAAAACGCCCTCATAGCCCTACATATTCTACCACTACTACTACTGACCTTAAACCCTAAAATAATCCTAGGACCCCTTTACGTGCCATTAGTATATATAAACATCATTATAGCATTCGCGATCGCCCTTGCAGGGTTACTTATATATCGATCTCACTTAATATCTTCACTACTATGCCTAGAAGGAATGATACTATCACTATTCATCATATCGACTCTAATTATCCTAAACACACACTTCACCCTAGCTAACATAATACCCATTATTTTACTAGTGTTTGCAGCCTGCGAAGCTGCACTAGGCCTGTCACTACTAGTAATAGTATCCAACACATACGGTACCGATTACGTCCAAAACTTAAACCTTTTACAATGC---------ATAAACCCATTCGCCTCACTCACATTAACCACACTAATTATTCTAACCATCCCAATTATAATATCCAACTCA---AACATCTACAAAACTAACCTTTACCCTAACTACGTAAAAACCACCGTATCCTACGCCTTCACTCTCAGCCTAGTCCCCTTACTAATATTTATACACACAGGCCAAGAAATAATCATTTCAAACTGACATTGAATAACCCTACAGACCGTAGAACTCTCTCTTAGCTTTAAAATAGACTATTTCTCAGTAATATTCATTCCCGTAGCACTATTCGTCACATGATCAATTATAGAATTCTCCATATGATACATACACTCAGACCCCTTCATCAACCGATTCTTTAAATACCTAGTACTATTCTTAATCACTATAATAATCCTCGTAACCGCCAACAACCTCTTCCAACTATTTATCGGATGAGAAGGCGTAGGAATTATATCATTCCTGCTAATTGGATGATGACACGGACGAACAGACGCCAACACAGCTGCACTACAAGCAATCCTATACAACCGCATCGGAGACATTGGATTTGTCCTATCCATAGCATGATTCCTAACCCACTCAAACGCATGAGATCTTCAACAAATCTTTATACTAAACAATGAATGCCCAAACATACCATTAATCGGCCTACTCCTAGCTGCAGCAGGAAAATCAGCTCAATTCGGACTACATCCCTGATTGCCCTCAGCAATAGAAGGCCCAACTCCCGTATCAGCATTACTACACTCCAGTACAATAGTAGTAGCAGGGGTATTTCTACTCATCCGCTTCTACCCCTTAATAGAAACTAACAAACTAGTTCAAACTATAACACTATGCCTAGGAGCTATCACCACCTTATTTACAGCACTATGTGCAATCACACAAAATGATATCAAAAAAATCGTAGCCTTCTCAACTTCAAGCCAACTAGGCTTGATAATAGTGACAATCGGCATCAACCAACCCCACCTAGCATTTCTTCACATCTGCATGCACGCTTTCTTCAAAGCAATACTATTCATATGCTCCGGATCCATTATCCACAGCCTCAATGACGAACAAGACATCCGAAAAATAGGCGGACTGTATAAAGCAATACCATTCACAACAACAGCACTAATTATTGGAAGCCTGGCATTAACAGGAATGCCTTATCTCACAGGATTCTACTCAAAAGACCTTATCATTGAAGCAGTAAATATATCCTACACAAACGCCTGAGCCCTACTAATAACATTAATTGCCACATCCCTAACCGCTGCCTACAGCACTCGAATTATCTTCTTTGCATTCCTAGGGAAACCACGTTTCCCACCCCTAGTCCTAATTAATGAAAATAACCCCCTACTAATTAACTCTATTAAACGCCTTTTAATCGGAAGCATTTTCGCTGGCTTTATCATCTCCAACAACATCCCACCAATAACAGTACCAAACACAACAATACCCCTTTACATAAAAATAACAGCCCTAATCGTAACCATCATAGGATTCATACTAGCCCTAGAGCTAAACAACACAACCTACTACCTGAAATTTAAATACCCCTCACAAACATACAAATTTTCCAACATACTAGGATATTATCCCTCCATCATACACCGCCTACCAACATACCACAACCTATCTATAAGCCAAAAATCCGCATCATCATTACTAGACTTAATTTGACTAGAAACTATTCTACCAAAAACAACCTCTTTCATCCAAATAAAAATATCAATCATAGTATCAAATCAAAAAGGCCTAATCAAACTATACTTTCTCTCCTTCCTAATCACTATTATAATCAGCATAACACTATTTAATTACCAC---GAGATGACAATGTATATTGCATTTATTTTAAGTACTATTTTTGTTATTGGGTTTGTTGGTTTTTCTTCTAAGCCCTCTCCTATTTATGGTGGACTTGGGTTGATTGTAAGTGGTGGAGTTGGTTGTGGTATTGTATTGAATTTTGGTGGGTCTTTTTTAGGTTTAATGGTGTTTTTGATTTATTTGGGGGGTATGTTGGTGGTTTTTGGTTATACTACTGCTATGGCTACTGAGATGTATCCTGAGGTTTGAGTTTCTAATAAGACTGTTTTTGGAGCATTTGTTTCTGGTTTAATAATGGAGTTTTGTATGGTTTATTATGCGTTGAAGGAAGAGGAAGTAGAAATT------ATC---TTTAAGTTTAATGGGCTTGGGGATTGAGTAATTTATGATACGGGTGATTCGGGGTTTTTTAGTGAGGAAGCTATGGGGATTGCTGCTTTATATAGTTATGGTACTTGATTAGTTATTGTTACTGGTTGATCATTGCTTATTGGAGTTGTTGTTATTATAGAGATTACTCGTGGTAAT---
>Loxodonta_africana 11439
ATGGAACGAATAGATATTATTATTTGATTACTAGCAGTCGTAATTGTACTTACGACACTAATAATCTTTCTTCATCTTAAAACTCTGAAGATCATTCGCCTTCTTTTCCCAATCTCTAAAGAACTATCCAAGAAGTCATGTGTTTTCCCTTGAAAGAAGAAGTGAACGAAGAACTATCCACCTTCTTCTATG---TACCCG---GTGAACGAAGAACTATCCACCTTCTTCTATGTACCC------------GTAGGTACAATAATACTAGCTATTGCATTTCCAGCAATCCTACTTCCAACCCCAAATCGCCTAATTACCAACCGTTGAATTACAATCCAACAATGACTAATCCAATTAATCATAAAACAACTTCTATCTATTCATAATACAAAAGGACTGTCATGATCTCTAATATTAATTACTCTAACTTTATTCATTGGTCTAACCAATCTACTAGGTCTATTACCCTATTCATTCGCTCCCACAACACAACTAACCGTAAACTTAAGCATAGCAATCCCCCTATGGACTGGTACAGTTGTCCCGGGTTTCCGATATAAAACTAAAATCTCACTAGCCCATCTTCTCCCACAAGGAACACCTATATTCCTTATCCCTATAATTATTATTATCGAAACCATTAGTCTCCTCATTCGACCAGTCACCCTAGCGGTTCGACTCACCGCCAATATCACGGCAGGTCACTCACTTATTCATTTAACCGGAACCGCCACACTAACTTTATCATCCATCCATTCAATAACAATTACAGTAACATTTGTTACAGTAATTCTACTTACGATCCTGGAACTTGCCGTAGCACTAATTCAGGCCTACGTCTTTGCTCTACTAATTAGCCTCTACCTACATGAGAATGCTATGTTTGCTAACCGCTGACTATATTCAACGAACCACAAAGATATCGGAACACTGTATCTATTATTTGGTGCTTGAGCTGGTATAGTAGGGACTGCTTTTAGTATCCTAATTCGGGCAGAACTAGGCCAACCAGGCTCTCTTCTTGGAGATGATCAAATCTACAATGTTATTGTCACAGCACACGCCTTCGTAATAATCTTCTTTATAGTCATGCCAATTATAATTGGAGGCTTTGGAAACTGGTTAATTCCACTTATAATTGGAGCACCTGATATAGCTTTTCCTCGAATAAACAATATGAGTTTTTGACTACTGCCTCCATCTTTCCTACTACTTTTAGCATCCTCTATAGTAGAAGCTGGGGCAGGCACTGGTTGGACCGTATACCCTCCCCTGGCAGGAAACCTGGCCCATGCAGGAGCTTCTGTGGATTTAACTATTTTTTCACTTCACCTTGCAGGAGTATCCTCTATTCTAAGTGCAATTAATTTTATCACTACCATCATCAACATAAAACCTCCAGCTATATCTCAATACCATATACCCTTATTTGTATGGTCCATTTTAATTACAGCCGTCCTTCTTCTTCTATCCCTCCCAGTTCTAGCAGCAGGTATTACAATATTACTAACGGATCGCAATCTCAATACTACTTTTTTTGATCCTGCAGGAGGAGGAGACCCAATTCTATATCAACACCTATTCTGGTTTTTTGGACACCCTGAAGTCTATATTCTAATTCTCCCAGGATTTGGAATAGTTTCTCATATCGTTACATACTACTCAGGAAAAAAAGAACCCTTCGGTTATATAGGGATAGTATGGGCTATAATATCAATTGGCTTCCTAGGATTTATTGTATGAGCCCACCATATATTCACCGTAGGCATAGACGTTGACACTCGAGCTTACTTTACATCAGCTACTATAATTATTGCTATTCCAACTGGCGTAAAAGTCTTTAGTTGACTAGCTACCCTTCATGGCGGTAATATTAAATGATCCCCCGCTATAATATGAGCTCTAGGATTTATCTTCTTGTTTACAATTGGAGGATTAACTGGCATTGTTCTTGCTAATTCTTCACTAGACATTGTCCTACATGACACCTACTACGTTGTAGCTCACTTTCACTACGTCTTGTCTATAGGTGCAGTTTTCGCCATTATGGGTGGATTTATCCACTGATTTCCACTATTTTCAGGATACACATTAAATTATACATGAGCTAAAATTCAATTCCTAGTTATATTTATTGGTGTTAATTTGACATTTTTTCCCCAACACTTTCTTGGACTATCTGGTATGCCACGTCGATATTCTGACTATCCAGATGCCTATACTGCATGAAATACTGCCTCTTCTATAGGTTCATTTATCTCTTTAGTAGCCGTAATTCTAATAGTCTTTATAATTTGAGAGGCATTTGCTTCTAAGCGCGAAGTTTCTGTGATAGAACTCACAACAACAAACGTAGAATGACTCAACGGATGTCCACCTCCACATCATACATTCGAAGAACCAGCCTACGTAAAATCTAACTCG------ATGGCCTATCCGTTACAATTGGGGTTCCAAGATGCCACATCTCCTGTTATAGAAGAACTCCTTCACTTCCATGACCACACCCTAATAATCATTTTCCTTATTAGCTCCTTAGTCTTGTATATTATTATGCTTATATTAACTTCTAAGCTAGTCCATACAAATATAATAAACGTCCAAGAGATAGAAATAATCTGAACCATTCTCCCAGCTATTATCCTTATCTTAATTGCCCTGCCCTCTTTACACACTCTGTATATAATAGATGAAATCAATAACCCCCTATTAACAATCAAGACCATAGGACACCAATGATTCTGGAGTTATGAATATACTGATTACGAAGATTTAGCTTTCGACTCATACATAATCACTACTGATAGCCTAAAATTTGGAGAACTTCGATTATTAGAGGTAGACAATCGGATGGTATTACCTACAGACCTACCAGTTCGAGTACTAGTCTCATCAGAAGATGTTCTCCATTCATGGGCTGTTCCATCTCTAGGTCTAAAAACAGATGCAATTCCAGGACGACTTAATCAAGTAACTTTAACATCAATACGACCTGGCTTATTTTATGGTCAGTGTTCCGAAATCTGCGGAGCAAACCATAGCTTCATACCAATTGTCCTAGAACTAGTTCCACTTAAATACTTTGAAAACTGGTCAGCATCACTAGCACAA---ATGACCCACCAAACACATGCCTATCACATAGTAGATCCAAGCCCTTGACCTCTTACCGGAGCATTATCTGCCCTACTTATAACATCCGGCCTAACTATATGGTTTCATTATCACTCTGTAACCCTCCTGCTTTTAGGATTAACAACCAATATCCTAACTATATTTCAATGATGACGAGATGTAGTTCGAGAAGGAACCTTCCAAGGCCACCATACACCTGTCGTGCAAGAAAGTTTACGATATGGTATAATTTTATTTATCACCTCTGAAGTATTATTCTTCACAGGTTTCTTCTGAGCCTTTTATCACTCCAGTCTAGCACCTACCCCTGAACTAGGAAGCTATTGACCTCCAGTAGGTGTCTACCCACTAAATCCACTAGAAGTACCGCTTCTAAATACATCAGTCCTCCTAGCTTCAGGAGTGACTATTACCTGAGCTCACCATAGCTTAATAGAAGGAAACCGTAAAAATATACTTCAAGCCCTCCTTATTACTATTCTCTTAGGAGTCTACTTCACACTTCTCCAAATGTTTGAGTACTATGAAGCATCCTTTACAATCTCCGATGGCATCTACGGCTCAACTTTCTTTGTAACCACAGGATTCCATGGCCTACACGTTATTATTGGCTCTACATTTCTCCTAACCTGCTTTATTCGCCAACTTAAATTCCATTTTACATCCAACCATCACTTTGGCTTTGAAGCAGCTGCTTGATATTGACATTTCGTAGATGTAGTATGACTATTCCTCTATCTATCCATTTACTGATGAGGATCCATGACCCACATTCGAAAATCTCACCCCTTACTTAAAATCATCAATAAATCCTTCATTGATCTACCTACCCCATCCAACATCTCAACATGATGAAATTTCGGCTCACTACTAGGAGCATGCCTAATTACCCAAATCCTAACAGGATTATTCCTAGCCATACATTATACACCCGACACAATAACTGCATTTTCATCTATATCCCATATTTGCCGAGATGTGAACTACGGCTGAATTATTCGACAACTACACTCAAACGGAGCATCCATTTTCTTCCTCTGCCTATACACACACATTGGACGAAACATCTACTATGGGTCCTACCTATACTCGGAAACTTGAAATACCGGCATTATATTACTACTAATCACCATAGCCACCGCCTTCATAGGATATGTCCTTCCGTGAGGACAAATATCATTCTGAGGGGCAACCGTAATCACTAACCTTTTCTCAGCAATCCCTTATATCGGCACAAACCTAGTAGAATGAATCTGAGGAGGCTTTTCAGTAGATAAAGCAACCTTAAATCGATTTTTCGCCCTCCATTTCATTCTTCCATTTACTATAATTGCACTAGCAGGAGTACACCTAACCTTTCTTCACGAAACAGGCTCAAACAATCCACTGGGCCTCACTTCAGACTCAGACAAAATCCCCTTTCACCCATACTATACCATTAAGGACTTCCTAGGATTACTTATCCTAATTTTACTTCTTCTACTCCTAGCCCTACTATCTCCTGACATACTAGGAGACCCTGACAACTACATACCAGCCGACCCACTAAATACTCCCCTACATATCAAGCCAGAGTGATATTTTCTCTTTGCTTACGCCATCCTACGATCTGTACCAAACAAACTAGGAGGCGTCCTAGCCCTACTCCTATCAATTCTAATCCTAGGATTAATACCACTTCTCCATACATCCAAGCACCGAAGCATAATACTCCGACCTCTTAGCCAAGTCCTATTCTGAACTCTAACAATAGATTTACTAACACTTACATGAATTGGCAGCCAACCAGTAGAATATCCTTACATCATTATTGGTCAAATAGCCTCAATTCTATATTTCTCCATTATCCTAGCCTTCCTGCCAATTGCAGGAGTAATCGAAAACTACCTCATTAAG---------ATGTTCTTAATCAATGTCCTAACAGTAACCTTACCTATCCTCCTAGCAGTAGCCTTCCTTACCTTAGTTGAACGAAAGGCCTTAGGCTATATACAACTTCGTAAAGGTCCCAATGTAGTAGGACCTTACGGTCTTCTCCAACCTATTGCAGATGCAATCAAGCTATTTACTAAAGAACCCATCTACCCACAAACCTCATCAAAATTCCTATTTACCGTCGCCCCAATTCTAGCCCTAACCTTAGCCCTAACTGTATGAGCTCCTCTTCCAATACCATATCCTCTAATTAACTTAAATCTGAGCCTACTATTCATTCTCGCAATATCAAGTCTGATAGTTTATTCCATCCTATGATCAGGCTGAGCATCAAACTCAAAATATGCCCTCATAGGAGCCCTGCGAGCAGTAGCCCAAACCATCTCCTATGAAGTCTCTATAACAACTATCACCTTATCAATAGTACTAATAAATGGGTCCTTCACACTAACCGCCTTCGCTATAACACAAGAACATCTATGACTAATCCTTCCTATATGACCCCTGATAATAATATGATTCACATCAACCTTAGCAGAAACTAACCGAGCCCCATTTGATTTAACCGAAGGAGAATCAGAATTAGTTTCTGGCTTCAATGTCGAATACTCAGCTGGCCCTTTCGCCCTATTTTTTATAGCTGAATACGCTAACATCATCATAATAAACGCTCTTACTGTGATTCTATTTATAGGAACCTCTTATGACCCCCAAATACCAGAAATTAGTACCATTAACTTTGTCATAAAAACTATTATCCTAACCATCTGCTTTCTATGAGTACGAGCATCTTACCCACGATTCCGATACGACCAACTAATACATCTCCTCTGAAAAAATTTTCTCCCACTAACTCTAGCTCTATGCATATGACACATCTCAGTCCTAATCTCACTAGCATGTATTCCACCACAAGCAATAAACCCACTAGCTCTTAGCCTAATCCTAACAACACTACTCGCAGGAACACTGATTACCATAATAAGCTCCCATTGATTGACAGCCTGAATGGGACTAGAAATGAACATACTTACTATAATTCCCATTCTAATAAAGACAACCAATCCACGA---TCCACAGAAGCCGCCACAAAGTACTTTATAACCCAAGCCATAGCATCCATAATACTTATAATGGCTTTAACAATTAACCTAATATACTCAGGACAATGATCAATTACAAAAATAACCAACCCTGTAGCATCAAACATAGCATTAATAGCTTTAATAACCAAACTAGGCTCAGCCCCATTCCACTTCTGAGTTCCAGAAGTAACGCAAGGAGTCGAACTTACACCAGGGATGATCTTGTTAACCTGACAAAAATTAGCACCATTATCCCTACTATATCAAATGGCCACCTACACTAACACTAACCTAATCTACCTTTCTGGTCTACTTTCAATCCTAATTGGGGGATGAGGAGGCCTAAATCAAACACAACTACGAAAAATCTTAGCCTATTCATCAATCTCCCATATAGGCTGAATACTCATTATCTTGCCCTTCAATCCCACCCTTACCCTACTAAACTTAACCATTTACATTATACTAACACTGTCCATCTTTATAATTCTAACAAATACTTTCACAACTTCAATATCATCCCTAACTCTAATATGAAACAAAACACCTGCAATAACCATTATACTTATAACTACTTTACTATCTTTAGGAGGACTACCCCCACTATCGGGATTCATACCCAAATGACTTATGATTCACGAACTAACCAAAAACAACAGTATTATCATACCACTAACCATGGCCATTATAGCATTACTAAACATGTACTTCTACATACGACTAATCTACTACTCATCACTAACAATCCTACCATCTACAAATAATATGAAAATAACCTGACGATTTACTAATACT---AAACACACAATAACATTACCCACCCTAATCACCCTATCTAACATACTACTTCCCCTAACCCCAATAATTTCAATGCTAGAAATAATCAACCTTATAATCACGCTACTAACCAATACTATACTAACATCACTTATAGTTCTAATCGCATTTTGACTGCCCCAAACATACAATTACTCAGAGAAAACAAGTCCATACGAATGCGGCTTTGATCCAGTAGGCTCTGCTCGCTTACCATTCTCAATAAAATTCTTCTTAGTAGCTATCACATTTCTCCTATTTGACCTAGAAATTGCATTACTCCTACCTTTACCCTGAGCCATCCAAGCTAATAATACAAGTCTAACACTTTTGATATCATTTATATTAATCATTCTCTTAGCTATTGGCTTAGCCTATGAATGACTCCAAAAAGGCCTTGAATGAACCAAATATGTGCTAAAAACTATCTTACCAACAATCATACTTATTCCCCTTGCCTGATTTACCTCTAACAATATAGTGTGAATTAATACTACTCTCTATAGCTTTGCAATTAGTCTAACTAGCCTCCACCTGCTCTACCAACCCCTTGACAATAGCCTAAACCTCTCCCCAGAATTCTTCTTAGACTCTCTATCTACCCCACTACTAATCCTTACTATTTGACTACTCCCTCTAATACTAATCGCCAGCCAATCCCATCTATCCTCCGGATCAACTTTTCAGAAAAAGTCCTATATCACTACAATTATCCTTTTACAAGTATCCCTAATTATAACATTTGCTGCTACAGACCTAATTCTACTGTACATTATATTTGAAACAACGCTTATCCCAACTATAGTTATCATTACTCGATGAGGAAACCAACTGGAACGATTAAACGCAGGGTCATACTTCCTATTCTATACCCTAATAGGATCTCTCCCCCTACTAGTAACCCTCATGCTAATCCAAAATACCCTAGGGTCATTGAACTTAATAATACTACCATACCTAATTAAACCCATTGACAACCTATGATCCACTAATATATTATGACTAACATGTACTATAGCCTTCATAGTAAAAATACCTCTATATGGTCTCCACCTATGATTACCAAAAGCTCATGTAGAAGCACCAATCGCTGGATCTATAGTATTGGCTGCCATTCTCTTAAAACTAGGAGGGTATGGGATACTACGAATCACCATCCTCTTGGATCCCCTAACAACACACATATATTATCCATTCCTCATACTATCACTATGAGGTATGGTCATATCTAGCTCCATCTGCTTGCGACAAACAGATATGAAATCCCTCATCGCTTATTCTTCAGTCAGCCACATAGCCTTAGTAATCATTGCTATTATACTTCAAACACCATGAAGTTTCATGGGGGCACTTACCCTAATAATCGCCCACGGCCTAACTTCCTCAATACTTTTCTGTCTAGCAAATTCAAACTACGAGCGCATTCACAACCGAACTATAATTTTAGCACGAGGCTTACAAACTCTTCTCCCACTAATAGCTACATGATGACTACTAGCTAGCTTAATTAACATGGCCCCACCACCCACTATTAATTTAATCGGAGAATTACTTATTATCACAACATCATTTTCATGATCTAATCTCACCATTTTCCCTATAGGACTAAACGTATTAATTACTACAATATATACTCTCCACATAATAACCACAACTCAACGGGGAAAGACATCTCACCACGCTAAATCCATTAAACCTTCATTTACCCGAGAGAACACCTTAATAGCCCTCCATTTTCTACCCCTACTGCTCCTTTCCCTAAACCCCAAGATCATTCTAGGATTAACATATATGCCCTACATTTACATAAATATTACACTAGCCTTCGTTATTTCACTCATTGGTACCCTCATATACCGCTCTCACCTAATATCTTCGTTACTATGCCTTGAAGGAATAATACTTTCACTATTTACCCTAAACGCACTATTATCCCTCAACATAAACTTCACATTATCTACTACAGTACCACTAATTCTACTAGTATTCGCAGCCTGTGAAGCTGCAGTAGGCTTGGCACTTCTTGTTATAATCTCCAATACCTACGGACTAGACTACGTACAAAACTTAAACCTACTTCAGTGCATAAAAGTAATCAACCTAATCCCAACCCTAATACTAACATCACTAATCATTCTAACCCTACCCATTATCACAACATTACTA---CAAAACAACAAGACAAATTGCTTTCTATATATCACCAAAACAGCTGTAACCTACGCCTTCGCAATCAGTCTAATTCCAACTCTGTTATTTATTCAATCTAACCAAGAAGCCTATATCTCCAACTGACACTGAATAACAATCCACACCCTAAAGTTATCTATAAGCTTTAAATTAGACTTCTTTTCCCTAACATTCATGCCAATTGCACTTTTTATTACCTGATCAATTATAGAATTTTCACTATGATATATACACTCAGATCCCCATATTAACCGTTTCTTCAAATACCTCCTGTTATTCCTAATCACTATACTAATTTTGGTAAGCGCTAATAATCTACTGCAACTATTTATAGGCTGAGAAGGAGTTGGCATTATGTCCTTCCTGCTAATCAGTTGATGACATGGACGAACAGACGCTAACACAGCAGCTCTACAAGCAATACTCTATAACCGCATTGGCGATATAGGCTTTATTATAATAATAGCCTGATTTACTATCCATTTAAATTCTTGAGAGTTTCAACAAATCTTCTTAACTAACCCCAAGAACACTACACTCCCACTACTAGGTCTTCTCCTGGCCTCAGCAGGAAAATCAGCCCAATTCGGGCTTCATCCGTGACTTCCATCAGCCATAGAAGGTCCTACTCCAGTATCGGCACTCCTTCATTCCAGTACAATAGTTATAGCTGGAGTATTTACCCTCATCCGCTTTTACCCACTAATAGAAAATAACCTCACTATTCAAACTTCAACACTATGCCTAGGGGCCATTACTACTTTATTTACAGCTATCTGTGCTCTCACACAGAATGACATCAAAAAGATTATCGCACTCTCCACTTCCAGCCAACTAGGCTTAATAATAGTAACCATCGGCATTAATCAGCCACAACTAGCCTTTATCCACATATGTACACACGCATTCTTCAAGGCAATACTATTTCTCTCCTCTGGCTCTATCATCCACAACCTAAACAACGAACAAGACATCCGCAAAATAGGAGGACTCTATAAAACAATACCTATTACCTCAACAGCTATCATTATTGGCAGCTTAGCACTCACCGGTATACCATTCCTAACAGGGTTTTACTCAAAAGACCCAATTATTGAAACTGCTAACATATCCTACATCAACACCTGAGCACTACTAATTACTCTCATTGCCGTATCCATAACAGCAAGTTACAGTACCCGAATCATTTTCTTTGCTCTCCTTGGGCAACCACGATACCCCCCACTAACCCAAGTCAACGAAAATAACCCGTATCTCGTCAACCCTATTAAACGATTAATCCTAGGCAGTATCTTCATGGGCTTCCTTATCTCAATAAATACTATCCCGCACACAACACCCCAAATAACCATACCTCCTCACTTAAAATTTATAGCCCTGGCTGTAACCTTACTAGGATTTACGGTAGCAACAGAACTTAACAACATAACACACAATCTAATATTTAAGCAACCATCACGTATACACACATTCTCAACCATATTAGGGTACTACCCAACTACCACTCATCGAGTCCTACCCTACCCAAGTCTTACTATAAGCCAAAACCTAGCAACAACCATTATAGACTCAATTTGACTAGAAAAAATAATTCCTAAAAACCTAACAACTATGCAGAAAACAGCCGCCAGCCTGGTATCTAATCAAAAAGGCCTAATAAAACTCTACTTCCTATCATTTCTTCTATCAATTACACTAGGTTTACTAATTGCCCTA---------------ATGATGTATATTGTTTTTATTATGAGTGTGCTTTATGTGGTAGGTTTCATTGGTTTTTCGTCTAAGCCTTCCCCTGTTTATGGGGGAATGAGTTTGGTTGTGAGTGGAGGCTTGGGATGTGGGATTATTATGGGTTCTGGGGGGTCTTTTTTGGGCCTGGTTGTATTTTTGGTATATTTGGGTGGGATGATAGTGGTTTTTGGTTATACTATTGCTATGGCTACTGAAGAGTATCCTGAGACTTGAGGGTCAAATGTTGTAGTTTTGGGTGCATTTTTAGTAGGCTTACTAATGGAGGTTTTTATAATTATATGGTTATTCAGTGGTGAGCATGAATTGGTG------GGT---TTTTATTTTGGTGGTTTGGAAGATCTTATAGTTCTTGGTGAAGGGGGTTTTGAGTATGTACGTGAGGATTATTCTGGGGGAGCGTCTTTGTATAGTTATGGGTTTTGATTTTTGGCTATGGCTGGGTGAATATTGTTTGTTAGTATTTTTATTGCTATTGAGGTTACTCGAAAACGTTAT
>Equus_caballus 11439
ATGCCACAGTTGGATACATCAACATGATTTATTAATATCGTCTCAATAATCCTAACTCTATTTATTGTATTTCAACTAAAAATCTCAAAGCACTCCTATCCGACACACCCAGAAGTAAAGACAACCAAAATAACAAAACACTCTGCCCCTTGAGAATCAAAATGAACGAAAATCTATTCGCCTCTTTCGCTACCCCAACAA---ATGAACGAAAATCTATTCGCCTCTTTCGCTACCCCAACAATAGTAGGCCTCCCTATTGTAATTCTGATCATCATATTTCCCAGCATCCTATTCCCCTCACCCAACCGACTAATCAACAATCGCCTAATCTCAATTCAACAATGGCTAGTCCAACTTACATCAAAACAAATAATAGCTATCCATAACAGCAAAGGACAAACCTGAACTCTTATACTCATATCACTGATCCTATTCATTGGCTCAACAAACTTATTAGGCCTACTACCTCACTCATTTACACCAACAACACAACTATCAATAAACCTAGGCATAGCTATTCCCCTATGGGCAGGGACAGTATTCATAGGCTTTCGTCACAAAACAAAAGCAGCCCTAGCCCACTTTCTACCTCAAGGGACGCCCATTTTCCTCATCCCCATACTAGTAATTATCGAGACTATCAGCCTATTTATTCAACCTGTAGCCCTAGCCGTGCGGCTAACCGCTAACATTACCGCCGGACACCTCCTAATACACCTCATCGGAGGGGCAACACTAGCCCTCATAAGCATCAGCCCCTCAACAGCCCTTATTACGTTTATCATCCTAATTCTACTAACTATCCTCGAATTCGCAGTAGCTATAATCCAAGCCTACGTATTCACTCTCCTGGTAAGCCTTTACTTACACGACAACACCATGTTCATCAACCGCTGACTATTTTCAACTAACCACAAAGACATCGGCACTCTGTACCTCCTATTCGGCGCTTGAGCTGGAATAGTAGGAACTGCCCTAAGCCTCCTAATCCGTGCTGAATTAGGCCAACCTGGGACCCTACTAGGAGATGATCAGATCTACAATGTCATTGTAACCGCCCATGCATTCGTAATAATTTTCTTTATGGTCATACCCATTATAATCGGAGGATTCGGAAACTGATTAGTCCCCCTGATAATTGGAGCACCTGATATAGCTTTCCCCCGAATAAACAACATAAGCTTCTGATTACTTCCCCCATCATTCCTACTTCTTCTCGCTTCCTCAATAATTGAAGCAGGTGCCGGAACAGGCTGAACCGTATATCCTCCTCTAGCTGGAAATCTGGCGCATGCAGGAGCCTCTGTTGACTTAACCATTTTCTCTCTCCACCTAGCTGGGGTGTCCTCGATTTTAGGTGCCATCAACTTTATTACCACAATCATTAACATAAAACCACCAGCCCTATCCCAATATCAAACCCCCCTATTCGTTTGATCTGTCCTTATTACGGCAGTACTCCTTCTCCTAGCCCTCCCGGTCCTAGCAGCAGGCATTACCATGCTTCTCACAGACCGTAACCTGAACACTACTTTCTTCGACCCCGCAGGAGGAGGGGATCCAATCCTTTATCAACACCTATTCTGATTCTTCGGACACCCCGAAGTCTATATTCTTATCCTACCAGGCTTCGGTATAATCTCACACATCGTCACATACTACTCAGGTAAAAAGGAACCTTTTGGCTACATGGGTATAGTGTGAGCTATAATATCCATTGGCTTTCTAGGCTTCATCGTATGGGCTCACCACATGTTTACAGTAGGGATAGACGTTGACACACGAGCATACTTCACATCAGCTACCATAATCATCGCTATCCCTACTGGTGTAAAAGTATTCAGCTGACTAGCCACCCTGCACGGAGGAAATATCAAATGATCTCCAGCTATACTCTGAGCTCTAGGCTTCATCTTCTTATTCACAGTAGGAGGTCTAACAGGAATCGTCCTAGCTAACTCATCCCTAGATATTGTTCTCCACGATACTTATTATGTAGTAGCACATTTCCATTATGTCCTGTCTATAGGAGCAGTCTTCGCCATTATGGGGGGATTTGTACACTGATTCCCTCTATTCTCAGGATACACACTCAACCAAACCTGAGCAAAAATCCACTTTACAATTATATTCGTAGGGGTAAATATAACCTTCTTCCCACAACATTTCCTTGGCCTCTCAGGAATGCCACGACGCTATTCTGATTATCCAGACGCATATACAACATGAAATACCATCTCATCCATAGGATCTTTTATCTCACTTACAGCAGTGATACTAATAATTTTCATAATTTGAGAAGCGTTCGCATCCAAACGAGAAGTGTCTACAGTAGAATTAACCTCAACTAATCTGGAATGACTACACGGATGCCCCCCACCATACCACACATTTGAAGAACCCACCTACGTAAACCTAAAA---------ATGGCCTACCCCTTCCAACTAGGATTCCAAGACGCAACATCCCCTATTATAGAAGAACTCCTACACTTCCACGACCACACACTAATAATCGTATTCCTAATTAGCTCTCTAGTATTATATATTATCTCATCAATACTAACAACTAAATTAACCCATACCAGCACCATAGATGCTCAAGAAGTAGAGACAATTTGAACGATTTTACCAGCCATCATCCTTATTCTAATCGCCCTCCCATCCCTACGAATTCTATATATAATAGATGAAATCAATAATCCGTCCCTCACAGTCAAAACAATAGGCCACCAATGATACTGAAGCTACGAGTATACCGATTACGAAGACTTGACCTTTGACTCCTACATGATCCCCACATCAGACCTAAAACCAGGAGAATTACGTCTTCTAGAAGTCGACAATCGAGTGGTTCTCCCCATAGAAATAACCATCCGAATGCTAATTTCATCCGAAGACGTCCTACACTCATGAGCTGTGCCCTCCCTAGGCCTAAAAACAGACGCTATCCCTGGGCGCCTAAATCAGACAACTCTCGTGGCCTCTCGACCAGGACTTTACTACGGTCAATGCTCAGAGATCTGCGGATCAAACCACAGCTTTATACCAATTGTCCTTGAACTAGTTCCACTGAAACACTTCGAAGAATGATCTGCATCAATATTA------ATGACCCACCAAACCCACGCTTACCACATAGTAAACCCCAGCCCATGACCACTTACAGGAGCCCTATCAGCCCTCCTGATAACATCAGGACTAGCCATGTGATTTCACTTTAACTCAACCTTACTTCTAGCTATAGGGCTATTAACTAACATCCTTACCATATATCAATGATGACGAGACATCATCCGAGAAAGCACATTCCAAGGCCATCACACATCAATCGTTCAAAAGGGACTCCGATATGGCATAATCCTTTTTATTATCTCAGAAGTCTTCTTCTTCTCTGGCTTCTTCTGAGCCTTTTACCACTCAAGCCTAGCCCCCACACCCGAACTAGGCGGCTGCTGACCACCCACAGGTATCCACCCCTTAAACCCCCTAGAAGTCCCCTTACTCAACACCTCAGTGCTCCTAGCATCTGGAGTCTCTATCACCTGAGCCCACCATAGCCTAATAGAAGGAAACCGTAAAAATATGCTCCAAGGCCTATTCATCACAATTTCACTAGGCGTATACTTCACCCTTCTCCAAGCCTCAGAATACTATGAAGCCTCATTTACTATTTCAGATGGAGTATACGGATCAACATTTTTCGTAGCAACAGGGTTCCACGGACTACACGTAATTATCGGATCTACCTTCCTCATTGTATGTTTCCTACGCCAACTAAAATTCCACTTTACATCCAGCCACCACTTCGGATTCGAAGCAGCCGCTTGATACTGACACTTCGTCGACGTAGTCTGACTATTCTTGTACGTCTCTATTTATTGATGAGGATCCATGACAAACATCCGGAAATCTCACCCACTAATTAAAATCATCAATCACTCTTTTATTGACCTACCAGCCCCCTCAAACATTTCATCATGATGAAACTTCGGCTCCCTCCTAGGAATCTGCCTAATCCTCCAAATCTTAACAGGCCTATTCCTAGCCATACACTACACATCAGACACGACAACTGCCTTCTCATCCGTCACTCACATCTGCCGAGACGTTAACTACGGATGAATTATTCGCTACCTCCATGCCAACGGAGCATCAATATTTTTTATCTGCCTCTTCATTCACGTAGGACGCGGCCTCTACTACGGCTCTTACACATTCCTAGAGACATGAAACATTGGAATCATCCTACTTTTCACAGTTATAGCTACAGCATTCATGGGCTATGTCCTACCATGAGGCCAAATATCCTTTTGAGGAGCAACAGTCATCACGAACCTCCTATCAGCAATTCCCTACATCGGTACTACCCTCGTCGAGTGAATCTGAGGTGGATTCTCAGTAGACAAAGCCACCCTTACCCGATTTTTTGCTTTCCACTTCATCCTACCCTTCATCATCACAGCCCTGGTAGTCGTACATTTACTATTTCTTCACGAAACAGGATCTAATAACCCCTCAGGAATCCCATCCGATATGGACAAAATCCCATTCCACCCATATTATACAATTAAAGACATCCTAGGACTCCTCCTCCTGATCTTGCTCCTACTAACTCTAGTATTATTCTCCCCCGACCTCCTAGGAGACCCAGACAACTACACCCCAGCTAACCCTCTCAGCACTCCCCCTCATATTAAACCAGAATGGTACTTCCTGTTTGCCTACGCCATCCTACGCTCCATTCCCAACAAACTAGGCGGCGTATTAGCCCTAATCCTCTCCATCCTGATCCTAGCACTCATCCCCACCCTCCACATATCAAAACAACGAAGCATAATATTCCGGCCTCTCAGCCAATGCGTATTCTGACTCTTAGTGGCAGACTTACTGACACTAACATGAATCGGCGGACAGCCAGTGGAACACCCATACGTAATTATCGGCCAACTGGCCTCAATCCTCTACTTCTCCCTAATTCTCATTTTTATACCACTCGCAAGCACCATCGAAAACAATCTTCTAAAATGA------ATGTTCATAATTAACGTCCTCCTCCTAATTGTCCCAATCTTGCTCGCCGTAGCATTCCTCACACTAGTTGAACGAAAAGTCTTAGGCTATATGCAACTTCGCAAAGGACCCAACATCGTAGGCCCCTATGGCCTACTACAACCTATTGCCGATGCCCTCAAACTATTTATCAAAGAGCCACTACAACCACTAACATCATCGACATCCATATTCATCATCGCACCAATCCTAGCCCTAACCCTGGCCTTAACCATATGAATCCCTCTGCCCATACCATACCCACTAATCAACATAAACCTAGGAATTCTATTCATACTAGCCATGTCCAGCCTAGCTGTCTACTCAATCCTTTGATCAGGATGGGCCTCAAACTCAAAATACGCCCTAATTGGAGCTCTACGAGCAGTAGCACAAACCATCTCATACGAAGTAACTCTAGCAATCATCCTACTCTCAGTCCTCCTAATAAGCGGATCATTCACATTATCAACACTTATTATTACCCAAGAATACCTCTGATTAATCTTCCCATCATGACCCTTAGCCATAATGTGATTCATCTCAACATTAGCCGAAACCAACCGAGCTCCATTTGACCTAACAGAAGGAGAATCAGAACTCGTCTCTGGATTCAACGTTGAATACGCAGCCGGCCCATTTGCTCTATTCTTCCTAGCAGAATACGCAAACATCATCATGATAAACATCTTCACAACAACCCTATTTCTAGGAGCATTTCACAACCCCTACCTGCCAGAACTCTACTCAATTAATTTCACCATTAAAGCTCTCCTTCTAACATGTTCCTTCCTATGAATCCGAGCATCCTACCCACGATTCCGATATGACCAACTTATACACCTCCTATGAAAGAACTTCCTACCACTCACACTAGCCCTCTGCATATGACACGTCTCACTTCCAATCATACTATCCAGCATCCCACCACAAACAATAAATCCCCTTATCTTCACAACTATTCTAATAACAGTTCTTCTAGGAACTATAATCGTTATAATAAGCTCACACTGACTAATAATCTGAATCGGATTTGAAATAAATCTACTAGCCATTATCCCTATCCTAATAAAAAAGTACAATCCCCGA---ACCATAGAAGCCTCCACCAAATATTTTCTAACCCAAGCCACCGCATCAATACTCCTCATAATAGCGATCATCATTAACCTCATACACTCAGGCCAATGAACAATCACAAAAGTCTTCAACCCCACAGCGTCCATCATTATAACTTCAGCTCTCGCCATAAAACTTGGACTCACACCATTCCACTTCTGAGTACCCGAAGTCACACAGGGCATCTCATTAACATCAGGTCTCATCCTACTTACATGACAAAAACTAGCCCCAATATCAATCCTATATCAAATCTCACCCTCAATTAACCTAAATATCTTATTAACTATAGCCGTACTGTCAATCCTAGTAGGAGGCTGAGGCGGTCTCAACCAAACCCAACTACGAAAAATCATAGCATACTCGTCAATCGCGCATATAGGATGAATAACAGCTGTCCTAGTATATAACCCAACACTAACAATACTAAACATATTAATTTACATTATAATAACACTCACAATATTCATACTATTTATCCACAGCTCCTCTACTACAACACTATCACTCTCCCACACATGAAACAAAATACCTCTAACCACTACACTAATCTTAATTACCTTACTATCCATAGGAGGCCTCCCCCCACTATCAGGATTCATACCCAAATGAATAATCATTCAAGAGCTCACCAAAAATAGCAGCATCATCCTCCCCACACTAATAGCCATTATAGCACTACTCAACCTCTACTTCTACATACGACTAACCTATTCCACCTCACTGACCATATTCCCATCCACAAACAACATAAAAATAAAATGACAATTCGAA---ACC---AAACGAATTACTCTCTTACCCCCGTTAATTGTTATATCCTCCCTACTCCTCCCCCTAACCCCCATACTATCAATTTTGGAC---ATAAACCTCATACTGACACTCCTCACTAACACATTACTAGCCTCGCTACTCGTACTCATCGCATTCTGACTACCACAACTAAACATCTATGCAGAAAAAACCAGCCCATATGAATGCGGATTTGACCCTATAGGGTCAGCACGCCTCCCCTTCTCAATAAAATTTTTCTTAGTGGCCATTACATTTCTGCTATTCGACTTAGAAATTGCCCTCCTATTACCCCTTCCATGAGCATCCCAAACAACTAACCTAAACACTATACTTATCATAGCACTAGTCCTAATCTCTCTTCTAGCCATCAGCCTAGCCTACGAATGAACCCAAAAAGGACTAGAATGAACTGAG---ATGCTAAAAATTATCATTCCCACAATCATACTTATGCCCCTTACATGACTATCAAAAAAGAATATAATCTGAATCAACACTACAACCTATAGTCTATTAATCAGCCTTATCAGCCTATCCCTCCTAAACCAACCTAGCAACAATAGCCTAAACTTCTCACTAATATTCTTCTCCGATCCCCTATCAGCCCCACTTCTGGTGTTGACAACATGACTACTGCCACTAATACTCATAGCCAGCCAACACCATCTATCTAAGGAACCACTAATCCGAAAAAAACTCTACATCACCATGCTAACCATACTTCAAACTTTCCTAATCATGACTTTTACCGCCACAGAACTAATCTCCTTCTACATCCTATTTGAAGCCACATTAGTTCCAACACTAATTATCATCACCCGCTGAGGCAACCAAACAGAACGCCTGAACGCAGGCCTCTACTTCCTATTCTACACACTAATAGGTTCCCTCCCACTCTTAGTTGCACTAATCTCTATCCAAAACCTAACAGGCTCACTAAACTTCCTATTAATTCAATACTGAAACCAAGCACTACCCGACTCTTGATCCAATATTTTCCTATGACTAGCATGTATAATAGCATTCATAGTCAAAATACCGGTATATGGTCTTCACCTCTGACTCCCAAAAGCCCATGTAGAAGCCCCAATTGCCGGATCCATAGTGCTAGCAGCCATTCTACTAAAACTAGGAGGCTACGGAATACTACGAATTACAACAATACTAAACCCCCAAACTAGCTTTATAGCCTACCCCTTCCTCATACTATCCCTGTGAGGAATAATCATAACTAGTTCCATCTGCTTGCGACAAACCGATCTAAAATCACTTATTGCATACTCCTCTGTCAGCCACATAGCCCTAGTAATCGTAGCCGTCCTCATCCAAACACCATGAAGTTATATAGGAGCTACAGCCCTAATAATCGCTCACGGCCTTACATCATCAATACTATTCTGCCTGGCAAACTCAAATTACGAACGTACCCATAGCCGAACTATAATCCTAGCCCGCGGGCTTCAAACACTTCTTCCCCTTATAGCAGCCTGATGACTATTAGCCAGCCTAACCAACCTGGCCCTCCCTCCCAGCATTAACCTAATTGGAGAGCTATTCGTAGTAATATCATCATTCTCATGATCAAATATTACCATTATCCTAATAGGAGCCAATATCACCATCACCGCCCTCTACTCCCTATACATACTAATCACAACACAACGAGGGAAATACACACACCATATCAACAGCATTAAACCTTCATTTACACGAGAAAACGCACTCATGGCCCTCCACATGACTCCCCTACTACTCCTATCACTTAACCCTAAAATTATCCTAGGCTTTACGTACATGTCACTAGTCCATATTAATATCTTCCTAGCATTCACAGTATCCCTCGTAGGCCTACTAATGTACCGATCCCACCTAATATCCTCACTCCTATGCCTAGAAGGAATAATACTATCACTATTCGTCATAGCAACCATAATAGTCCTAAACACCCACTTCACACTAGCTAGTATAATACCTATCATCTTACTAGTATTTGCTGCCTGCGAACGAGCTCTAGGATTATCCCTACTAGTCATAGTCTCCAATACTTATGGAGTAGACCACGTACAAAACCTTAACCTCCTCCAATGC---------------ATGTTCTCCTCCCTCATACTAGTTTCACTATTAGTACTAACCCTCCCAATCATATTATCAATCTTC---AATACCTACAAAAACAGCACGTTCCCGCATCATGTAAAAAACACTATCTCATATGCCTTCATTACTAGCCTAATTCCCACTATAATATTTATTCACTCTGGACAAGAAACAATTATCTCAAACTGACACTGAATAACCATACAAACCCTCAAACTATCCCTAAGCTTCAAACTAGATTACTTCTCAATAATTTTCGTACCAGTAGCCCTATTCGTAACATGATCTATTATGGAATTCTCCCTATGATACATGCACTCAGATCCTTACATTACTCGATTTTTTAAATACTTACTTACATTCCTCATCACTATAATAATTCTAGTCACAGCTAACAACCTTTTCCAACTGTTCATCGGATGGGAGGGAGTAGGCATCATGTCATTCTTACTAATCGGATGATGATACGGCCGAACAGATGCCAACACCGCGGCCCTTCAAGCAATCCTTTATAACCGCATCGGGGATATCGGCTTCATCATGGCCATAGCCTGATTCCTATTCAACACCAACACATGAGACCTCCAACAAATCTTCATACTCGACCCCAACCTTACCAACCTCCCGCTCCTAGGCCTCCTCCTAGCCGCAACTGGCAAATCCGCTCAATTTGGACTCCACCCATGACTTCCTTCAGCCATAGAGGGCCCTACACCAGTCTCAGCCCTACTCCACTCCAGCACAATAGTTGTAGCAGGCGTCTTCCTGCTAATCCGCTTCCATCCACTAATAGAAAACAACAAAACAATCCAGTCACTTACCCTATGCCTAGGAGCCATCACCACACTATTCACAGCAATCTGCGCACTCACTCAAAACGATATCAAAAAAATCATTGCTTTCTCCACCTCCAGCCAACTAGGCCTGATAATCGTAACCATCGGTATCAATCAACCCTACCTAGCATTCCTCCACATTTGCACTCACGCATTCTTCAAAGCTATACTATTTATATGTTCCGGATCCATTATCCACAGCCTAAATGACGAGCAAGATATCCGAAAAATAGGCGGACTATTTAATGCAATACCCTTCACCACCACATCTCTAATTATTGGCAGCCTTGCACTCACCGGAATTCCTTTCCTCACAGGCTTCTACTCCAAAGACCTCATCATCGAAACCGCCAACACATCGTACACCAACGCCTGAGCCCTACTAATAACTCTCATTGCCACATCCCTCACAGCTGTCTACAGTACCCGAATCATCTTCTTTGCACTCCTAGGGCAACCCCGCTTCCTCCCTCTGACCTCAATCAACGAAAATAACCCCTTTCTAATTAACTCCATCAAACGCCTCTTAATTGGCAGCATTTTTGCCGGATTCTTCATCTCCAACAATATCTACCCCACAACCGTCCCAGAAATAACCATACCTACTTACATAAAACTCACCGCCCTCGCAGTAACCATCCTAGGATTTACACTAGCCCTAGAACTAAGCTTGATAACCCATAACTTAAAACTAGAACACTCCACCAACGTATTCAAATTCTCCAACCTCCTAGGATACTACCCAACAATTATACACCGACTCCCACCGCTCGCTAACCTATCAATAAGCCAAAAATCAGCATCACTTCTACTAGACTCAATCTGACTAGAAAACATCCTGCCAAAATCTATCTCCCAGTTCCAAATAAAAACCTCGATCCTAATTTCCACCCAAAAAGGACAAATCAAATTATATTTCCTCTCATTCCTCATCACCCTTACCCTAAGCATACTACTTTTTAATCTCCAC---GAGATGATGACATATATTGTGTTTATTTTGAGTGTTATTTTTGTTGTTAGTTTTGTGGGGTTTTCTTCAAAACCTTCACCTATTTATGGGGGTTTAGTGCTGATTGTAAGTGGAGGGGTAGGTTGTGGTATTATTATGAATTTTGGAGGGTCCTTTTTGGGGTTGATGGTGTTTTTGATTTATTTGGGAGGAATGTTGGTTGTTTTTGGTTATACAACGGCTATGGCTACTGAGCAGTATCCTGAGGTATGGGTGTCTAATACGACTGTTATGGGGGTATTTCTTTTAGGGTTGTTGATGGAGGTTATGTTGGTTTTATATGTTCTGAAGAGTGAGGAAGTGGGGGTA------GTG---TTTAAGTTTAGTGGTGTGGGGGCTTGAGCTATTTATGATACTGGAGATTCTGGGGCGTTTAGTGAGGAAATTATAGGGGCTGCTGCATTGTATAGTTATGGGGCTTGGGTTGTGATTGTGACTGGTTGATCGTTGCTTGTTGGGGTCTTGGTAATTTTAGAGGTTACTCGTGGAGAT---
>Dasypus_novemcinctus 11439
ATGCCTCAACTAGATACATCCACATGATTTATTACAATTGTATCAATGCTACTATCATTATTTATCCTAATACAACTAAAGTTCATTAAATTCAGCTCATTCTCAACCCCATGTCCAACAACAATAGAAAAAACAAAACACCTAACTCCTTGAGAAATAAAATGAACGAAAACCTATTTGCCTCATTCGCTACCCCTACCA---ATGAACGAAAACCTATTTGCCTCATTCGCTACCCCTACCATAATAGGCCTGCCAATCATCATATTAATCATCATATTCCCAAGTATTCTTTTCCCTACCCCTAAACGGATAATTACCAACCGAGTGGTATCAGTCCAACAATGATTAATCAACATGATCATAAAGCAAATAATGAATATTCACAACAACAAAGGACGAACATGAACTCTTATATTAATCTCTCTCATCACATTCATCGGCACTACCAACCTACTAGGCCTATTACCACACACTTTTACACCCACCACACAACTCTCTATAAACTTAGGCATAGCTATTCCATTATGAGCAGGCGCAGTAGTAACAGGCTTCCGACATAAAACCAAAGCCTCACTAGCACACTTCCTACCACAAGGCACACCAATTCCACTGATTCCCATACTAATTATCATTCAAACCATCAGCCTGTTTATTCAACCAATAGCCCTAGCTGTCCGACTCACAGCAAACATCACAGCAGGACACCTTCTAATCCATCTAATTGGAGGAGCCACATTAGCCTTAATATCAATTAGCCCAACAACAGCCTCAATCACATTTATCATCTTAATTCTACTAACAATTCTAGAATTCGCAGTAGCCCTAATTCAAGCATACGTCTTCACACTACTAGTAAGCCTGTACTTACATGACAACACAATGTTCATTACCCGTTGACTATTTTCAACAAACCACAAAGATATTGGAACTCTATATTTACTATTTGGCGCCTGGGCTGGAATAGTAGGCACCGCCCTAAGTCTACTAATTCGTGCCGAGCTTGGCCAACCAGGCACATTACTAGGAGACGATCAAATTTATAATGTAATTGTTACCGCCCATGCATTCATCATAATTTTCTTTATAGTAATACCAATCATGATCGGGGGCTTCGGAAACTGATTAGTCCCATTAATAATTGGCGCGCCCGATATAGCCTTCCCACGAATAAACAACATAAGTTTCTGACTATTACCCCCTTCATTCCTACTCCTACTAGCCTCCTCTATAGTAGAAGCTGGAGCAGGAACAGGCTGAACAGTATACCCGCCACTAGCAGGAAACCTAGCCCACGCAGGAGCATCCGTAGACCTAACAATTTTCTCCCTCCACCTTGCAGGAATCTCATCCATTCTAGGAGCCATCAACTTTATTACTACTATCATCAACATAAAACCCCCCGCAATAACACAATACCAAACCCCATTATTTGTATGATCAGTACTAGTAACAGCAGTCCTACTGCTGCTTTCCCTCCCAGTTCTAGCCGCTGGCATTACCATACTCCTAACAGACCGAAACCTTAATACCACATTCTTCGACCCAGCAGGAGGAGGGGACCCAATTCTCTATCAACATCTATTCTGATTCTTTGGACACCCTGAAGTCTACATCCTCATCTTACCAGGGTTCGGTATAATTTCACACATCGTCACATATTATTCAGGAAAAAAAGAACCATTCGGCTATATGGGCATAGTTTGAGCCATGATATCCATTGGCTTCTTAGGGTTCATTGTATGAGCTCATCACATATTCACAGTAGGAATGGACGTAGATACACGAGCCTATTTCACATCAGCCACAATAATTATCGCTATTCCAACAGGGGTCAAAGTGTTTAGCTGACTAGCTACCCTGCATGGCGGCAACATCAAATGATCCCCAGCAATACTCTGAGCCTTAGGATTTATTTTCTTGTTCACAGTAGGGGGCCTCACAGGAATGCTACTAGCCAACTCATCCCTAGACATTGTATTACACGACACATACTATGTAGTAGCCCACTTCCACTATGTACTTTCCATAGGAGCCGTATTTGCCATTATAGGAGGCTTTGTCCACTGATTCCCACTATTTTCAGGTTACACCCTAAACTTAACATGAGCTAAAATTCACTTCATTATCATGTTTGTTGGTGTCAACCTAACATTCTTCCCCCAACACTTCCTAGGCCTCTCCGGAATACCACGACGATATTCAGACTACCCTGATGCATACACAATATGAAACACTGTATCATCAATAGGCTCATTTATCTCGCTAACAGCAGTAATACTAATAATTTTCATAATCTGAGAAGCATTTGCATCAAAACGAGAGGTTGATGTAGTAGAATTAACACCAACCAACCTTGAATGACTTCACGGGTGTCCACCACCATACCACACATTCGAAGAACCTGCGTTCGTAAAAGTT------------ATGCCTTACCCATTACAACTAGGATTCCAAGACGCAACATCACCAATCATAGAAGAACTCCTACATTTCCATGACCACACACTAATAATTGTGTTCCTAATTAGCTCTTTAGTCCTTTACATTATTACCCTGATATTAACAACAAAACTAACCCATACAAGCACAATAGACGCACAAGAAGTAGAAACCGTATGAACAATCTTGCCCGCAGTTATCCTAATCCTAATTGCACTACCCTCACTACGAATTTTATATATAATAGACGAAATCAACAACCCACTCCTCACCATTAAAGCTATAGGTCACCAGTGATACTGAAGCTATGAATACACAGATTATGAAGACCTAAATTTTGACTCCTATATAGTCCCAACATCAGACCTCAAACCAGGAGAACTACGACTATTAGAAGTCGATAATCGACTTGTTCTACCAATAGAGCTATCAATTCGTATACTAATTTCATCCGAAGATGTACTACACTCATGAGCCGTACCATCCTTAGGACTAAAAACAGACGCAATCCCAGGTCGCCTAAACCAAGCCACATTAATAGCAACACGACCTGGCCTATATTACGGTCAATGCTCAGAAATCTGTGGGTCCAACCACAGCTTCATACCTATTGTACTTGAACTAGTCCCCCTAAAACACTTCGAAGACTGATCTACCTCAATACTT------ATGACCCACCAGACACATGCATACCACACAGTAAACCCAAGCCCTTGACCTCTGACAGGCGCTCTATCAGCTCTACTAATAACATCAGGCCTAATCATATGATTCCACTTTAATTCTCCCCTATTACTAGTTCTAGGCTTAACCACTAACTTCTTAACTATATACCAATGATGACGAGACATTATTCGAGAAAGCACATTTCAAGGTCACCACACAACCATTGTACAAAAAGGCCTACGATACGGCATAATCCTATTCATTGTGTCAGAAGTGTTCTTCTTTGCGGGTTTCTTCTGAGCCTTTTACCACTCAAGCCTAGCTCCAACTCCAGAACTAGGAGGCTGCTGACCACCAACAGGAATTAACCCTCTCAACCCCCTAGAAGTACCCTTACTAAATACATCAGTCCTTCTTGCCTCAGGAGTATCAATTACATGGGCACACCATAGCTTAATAGAAGGTCACCGAAAGCACATACTACAAGCCCTATTTATTACTATCGCTCTAGGCGTATACTTTACCCTCTTACAAGCCTCAGAATATTACGAAGCACCATTCACAATTTCCGACGGCATTTACGGCTCCACGTTCTTTGTAGCAACCGGATTCCATGGACTACACGTAATTATCGGCTCATCTTTCCTAATCGTCTGCTTCATACGTCAACTAAAATTTCACTTCACATCTAGCCATCATTTCGGTTTTGAAGCCGCAGCTTGATACTGACACTTCGTAGATGTAGTCTGACTATTCCTATACGTTTCCATCTATTGATGAGGCTCAATGACCAACATCCGTAAAAACCACCCACTCCTAAAAATCGTAAACCAATCATTCATTGACTTACCAACACCAACAAGCATTTCAGCATGATGAAACTTCGGTTCATTGCTGGGCATCTGCCTAGCAATGCAAATTCTTACAGGCTTATTCCTAGCAATACACTATACATCAGACACCATAACAGCCTTCTCATCTGTAACTCACATCTGCCGAGACGTAAACTATGGCTGATTAATTCGTTACCTACATGCCAACGGCGCATCCCTATTCTTCATATGCCTATACCTCCATATCGGCCGAGGCTTGTACTACGGCTCATACACCTTCCTAGAAACTTGAAACATCGGAATTATCCTATTATTCACCGTTATAGCCACAGCATTTATAGGTTATGTCCTACCATGAGGACAAATATCATTCTGAGGGGCCACAGTAATTACCAACCTATTATCTGCCATCCCCTACATTGGAACCGACCTAGTAGAATGAATCTGAGGAGGCTTCTCAGTAGACAAAGCAACTCTAACACGCTTCTTCGCCTTCCACTTCATCTTACCATTTATTATCACAGCACTCGTAGTAGTCCACCTGTTATTCCTACACGAAACAGGATCAAACAACCCCACAGGTATCTCGTCAAACATAGACACAATCCCATTCCACCCGTACTATACAATTAAAGATATCCTAGGCTTAATTCTCATAATCCTGCTTCTAATAACATTAGTTCTATTTTACCCAGACCTACTAGGAGACCCAGACAACTACACCCCAGCAAACCCACTGAACACTCCACCCCATATTAAACCAGAATGATATTTTCTATTTGCCTACGCAATCCTACGATCTATCCCAAATAAACTAGGAGGAGTATTAGCCCTAGTTTGCTCAATCCTTGTCCTCGCCATCATCCCTTTACTACACACAGCAAAACAACGAAGCCTTATATTCCGTCCAATCAGCCAATGTCTATTTTGACTCCTAGCAGCCAACCTAATAATCCTTACATGAATCGGAGGCCAACCAGTCGAACACCCATTCATTATCATCGGACAAGTAGCATCTATTTCATACTTCACAATTATCCTGGTCCTCATACCAATTGCAGGCCTAATCGAGAATAAGCTCATAAAATGA------ATGTACTTAATCAATGTTCTATCTCTAATTATCCCAATTCTCCTAGCAGTAGCCTTCCTAACGTTACTAGAACGAAAAATTCTAGGCTATATACAGTTACGTAAAGGCCCAAACATCGTAGGACCATACGGCCTACTACAACCAATCGCAGACGCCATTAAACTATTCATCAAAGAACCACTACGACCAGCCACATCATCAAAACTCATATTTACCTTAGCACCCACACTAGCACTAACTCTCGCACTTTCACTTTGAATCCCCATCCCAATACCTTACCCATTGGTTAACTTAAATTTAGGGGTACTATTCATTTTAGCCATATCAAGCCTAGCTGTCTATTCAATCTTATGGTCAGGATGAGCATCAAACTCCAAATACGCCCTCATCGGAGCCCTTCGAGCAGTAGCACAAACAATTTCCTACGAAGTAACCCTGGCCATCATCTTACTATCAATCATAATAACAAATGGCTCATTCACCCTATCTACCCTAACAACAACACAAGAACACATATGACTAATCTTTCCCCTCTGGCCACTAGCAATAATATGATTTATCTCCACACTAGCAGAAACCAATCGCGCCCCATTCGACCTAACAGAAGGTGAATCAGAATTAGTGTCCGGATTCAACGTCGAATATGCAGCAGGGCCATTTGCCCTATTCTTTTTAGCTGAGTATGCCAACATCATTATAATAAATGCACTAACAGCCATTTTATTTTTTGGGGCCATACACAACCCAATATTCCCAGAACTACACACCCTAAACTTAATCACAAAAACCCTGATTCTTACTATAATATTTCTATGAGTACGCGCATCCTATCCACGATTCCGCTATGACCAACTAATACACCTCCTATGAAAAAGCTTTCTCCCACTTACATTAGCATTATGTATACTCCACGTATCAGCCCCAGCAACATTCGCAGGCGTACCCCCACACATAATAAATCCCTTAATTTTTATTATTATTATATTTACCTTAATCTTAGGAACAGTAATTACCATAATTAGCTCCCATTGATTATTAATCTGGATAGGCCTAGAAATAAACATATTCTCAATAATCCCCATTATCATAATAAAATCACACCCTCGA---TCAACAGAAGCCGCCACCAAATATTTCATGACACAAGCAACAGCATCTATACTTCTAATAATAGGCGTAATCATTAACTTATACTACTCAGGACAATGAACAATTATAAATTCACTCAACCCAGTTACATCATATATAATAACCATCGCACTTGCCATAAAACTAGGACTAGCCCCATTCCACTTCTGAGTGCCAGAGGTAACGCAAGGTACCCAACTAACATCAGGAATAATTCTTCTCACATGACAAAAACTAGCCCCAATAACAATCCTCTATCAAATCCACTCATCCCTAAACCTAAATCTAATACTAACCCTAGCTATCCTTTCAATCCTAATCGGGGGATGAGGAGGACTAAACCAAACACAACTACGAAAAATTATAGCGTATTCATCCATTGCACACATAGGATGAATAACAGCAATCATTATATACAATACATCATTAATGATACTAAACCTAGTGATCTACCTAATAATAACAATCACAATATTTGCCCTCTTTATTAACTCAACAACAACAACTACACTATCTCTATCTCTTACATGAAACAGTACACCAATCCTAACAACAATGCTCCTAACAACCCTACTATCACTAGGAGGCCTTCCCCCACTATCAGGCTTCGCACCAAAATGAATAATCATCCAAGAGATGACAAAAAACAACATACTCCTACTACCAACAACAATAGCCATTATGGCACTACTGAACCTCTATTTCTACATACGACTTATCTACTCAACATCACTCACAATATTCCCAACGACCAATAACAACAAAATAAAATGAAAATACAAAACACAA---AATTTTATCCCCCTATCACCAACATTAATTACACTATCCACAATACTCATCCCCCTCACTCCAATAATATTAATCTTAAAC---ATTAATATTATAATTACACTATTCATCAACATATCCCTAGCCTCCTTACTAGTACTAATCGCATTCTGATTACCCCAGTTAAACACATACACAGAAAAATCAAGCCCATATGAATGCGGGTTTGACCCAATAGGGTCAGCCCGTCTACCCTTTTCCATAAAATTCTTTCTAGTAGCCATCACATTCTTACTATTTGACCTGGAAATTGCATTACTACTTCCCCTCCCATGAGCCACACAAGCAAATACTATAACACCTATACTAACGACAGCCCTAGTATTAATCCTACTCCTAGCCCTAGGTCTAGCCTACGAATGACTACAAAAAGGACTAGAGTGAAACGAA---ATGCTAAAACTAATTATACCCACTATTATACTCATCCCTCTAACATGACTATCAAAAAAGAACATAGTCTGAATTAACTCAACCACACACAGCATTTTAATTAGCTTGATTAGTCTTTCCATGCTTTTCCAAACAACAGACTCCAATATAAACTTTTCTCTAATATTTTTCGCGGATCCTCTATCAACACCACTTATTATCTTAACAACTTGACTGCTCCCACTAATAATCATTGCCAGCCAATCTCACCTTATCAAAGAAACAACAACCCGCAAAAAACTATATATCTCTATACTAATTACTCTTCAAGCACTCTTAATCATAACATTTTCCGCCACAGAACTAATTCTATTTTACATCTTATTTGAAGCCACACTAATTCCAACCCTTATCCTCATCACACGATGAGGAAACCAAACAGAACGCCTGAACGCAGGATTCTACTTTCTATTTTATACATTAGCAGGATCCCTACCCCTCCTAGTAATCCTATTATATATGCAAAACACAATAGGCTCACTAAACATATTACTCATCCAGTATTTTCCCCAAACACTCACACACACCTGAACAGCCAAACTTATATGATTAGCATGCATAATAGCATTCATAGTAAAAATACCACTATATGGCTTACACCTTTGACTACCAAAAGCACACGTAGAAGCACCAATCGCAGGATCAATAGTCCTGGCAGCTATTCTACTAAAGCTTGGCGGCTATGGCATAATACGAATCACAATAATTCTAGAACCAACTACAACATCCATGTCCTATCCATTCATAATACTTTCTCTATGAGGCATAGTAATAACAACGCGAATTTGCCTACGACAAACGGACTTAAAATCACTAATTGCATACTCATCCGTAAGCCACATAGCTCTAGTAATTATAGCTATCCTAATCCAAACACCCTGAAGCTATATAGGCGCAACAGCCCTAATAATTGCCCACGGTCTCACATCATCAATACTATTCTGTCTAGCAAATACTAATTACGAACGAACTCACAGCCGCACCATAATTCTAGCCCGGGGTTTACAAACATTATTACCCCTAATAGCCTCATGATGACTACTAGCCAGCCTAACTAACCTAGCCCTACCCCCTACAATCAACTTAATTGGAGAACTACTAGTAACCATAACAACATTCAAGTGATCCAACCTAACCATCCTAGCCCTGGGTCTAAACATATTAATCACAGCCTTATACTCCCTATACATACTCATTACTACACAACGAGGTAAATTCACCTACCATACCTATTCAATTAAACCAACATTCACCCGAGAAAGTACCCTGATACTAATACACCTCCTACCCATTATACTACTATCAATTAACCCAAAAATTATCCTCGGGCCCCTATACATGCCATCAATCTACTTAAACATTATTATAGCATTCTCCATCGCCATAGTAGGAGTACTAGTATATCGCTCACACATAATATCATCCCTACTATGTTTAGAAGGCATAATACTATCCCTCTTTATCCTAAGCACCCTTATAATCCTAAGCATACACTTTACAATAGCTATGATAATACCAATTATTCTTATAGTATTTGCCGCATGCGAAGCAGCAGTAGGACTGGCTCTGCTAGTCATAGTATCCAACACATACGGCCTAGACCACGTCCAAAATCTTAACCTCCTGCAATGC---------ATTAACCTAATCATACCATTTTCTATTATTACTCTTACCATTCTAACTATCCCAATCATAATGTCTTACACA---AACAAATACAAAACCAAATCGTACCCCTACCACGTTACTTCTTCCGTGTCATATGCATTTATGACAAGCATAATTCCAACCATAATATTCCTTCTATCAAACCAAGACTCCTACATTTCAAACTGGCACTGAATAACAATACAAACCATAAAACTATCACTTAGTTTTAAACTGGACTTCTTCTCAATTATCTTTGTATCCGTAGCCCTATTCGTAACCTGGTCAATTATAGAATTCTCACTATGATATATACACTCAGACCCCTACATCAATCAATTCTTCAAGTACTTACTACTATTCTTAATCACAATAATAATCTTAGTAACAGCAAACAACATATTCCAACTCTTCATCGGATGAGAAGGAGTGGGAATTATATCATTTCTACTTATCGGCTGATGATATGGACGAACAGACGCCAACACCGCAGCCCTCCAAGCAATCCTATATAACCGAATTGGTGACATTGGCTTTATCTTAACCATAGCATGACTCCTTCTCCACCTAAACTCATGAGACCTTCAACAAATCTTTATACTCAAACCAACC---AACCTTCTCCCTCTATTAGGACTACTAGTAGCAGCAGCAGGAAAATCAGCCCAATTTGGACTACATCCATGACTCCCTTCAGCTATAGAAGGTCCTACCCCTGTATCAGCATTACTCCATTCAAGTACTATAGTTGTAGCAGGTATCTTCCTATTAGTACGTTTCTACCCACTAATACAAAATAACCCAACCATTCTGACAATAACCCTATGCCTAGGCGCCATCACCACCTTATTTACCGCCATCTGCGCCCTAACACAAAATGATATTAAAAAGATCATTGCCTTCTCAACCTCCAGTCAACTGGGCCTCATAATAGTAACTATTGGCATTAACCAACCCCATTTAGCCTTTCTGCACATTTGCACCCACGCATTTTTCAAAGCCATATTATTCATATGCTCTGGATCAATTATCCACAGCCTAAACAATGAACAGGACATTCGAAAAATAGGTGGCTTACTAAAAGCAATACCATTTACATCATCATGCCTAATAATTGGAAGCCTTGCATTAACAGGAATACCATTTCTAACAGGCTTCTACTCAAAAGACCTAATCATTGAATCAGCCAACACATCCTACTCAAACGCCTGAGCCCTCTTAATTACACTACTTGCCACCTCATTCACAGCATCATATAGTACACGACTAATCTACTTTTCCTCACTAGGACCACCACGATATCTACCCCTCATCACCATTAATGAAAACAACCCTAATCTCCTAAAACCGATCAAACGCCTAGCCCTAGGAAGCATTTTCGCGGGCTTCTTGATCTCCAACTACATTCCACCCCTAATCACACCACAAACAACAATACCTTTATATATAAAACTGTCAGCACTAGCCGTAACAATTATAGGCTTCATAGTTGCCATAGGACTAAACAATATTACACTAAACCTAAAACCAGAGCGCCCAAACCCCCTTCACTCATTTTCCTCCCTATTAGGATATTATCCTAACATTATTCACCGCACAACCCCCTACTATATCCTAATAATAAGCCAAAACCTAGCA---TCCCTTACAGATATTCTCTGACTAGAAAAGTTAGCCCCAAAAAGCCTATCACAAATGCAGCTTTCAGCTTCCATAATCACATCCAATCAAAAAGGACTGATCAAACTATACTTCATATCATTTATTATCTCAATAACACTAGCTACTATACTAATCATT---------------ATGATATACATAGTTTTTTTATTAAGTGTAGCTTTTGTGATTAGTTTTATTGGCTTCTCTTCAAAGCCGTCTCCCATTTATGGGGGGTTAGGGTTGATTGTTGGTGGAGGGGTGGGTTGTGGTATTGTTATGGGTTTAGGAGGGTCTTTTTTAGGATTAATGGTTTTTTTGGTTTATTTAGGTGGTATGTTGGTAGTGTTTGGCTATACTACTGCTATGGCTACTGAGGAGTATCCTGAGGCTTGGGGTTCTAACGTTGTTATTTTGAGTGCGTTATTTGTTGGATTGTTAGTAGAGGTTGCGATAATTGTTTGAATGATTGTTGACGGTGAAGTAGGCTTG------ATTTCTTGTGGTTTGAAAGATATAGAAGATTGGGTTGTCTTGGGGGGATATGGGATGGATGTTGTTCGTGAAGATTATGCTGGTGGATCTGCTTTATATACTTATGGGGACTGGTTGGTGATTTTAGCTGGGTGATCCTTATTTGTTAGCATTTTTATTGTAATTGAGATTACTCGTGGTCGT---
>Oryctolagus_cuniculus 11439
ATGCCACAACTTGACACATCCACATGATTTACTACCATTGTCGCCATAATTCTTTCACTATTTATCCTAATACAACTCAAATTCCACAAATACACATACCCTATGAACCCAGTACTAAAAGCACTTGAGTCTACTTCATTCCCTTGCCCATGAGAAACAAAATGAACGAAAATTTATTCTCCTCTTTCGCTACCCCAACAC---ATGAACGAAAATTTATTCTCCTCTTTCGCTACCCCAACACTAATAGGGCTCCCTATTGTAGCCTTAATTATCATATTCCCAACTTTACTATTTCCCTCCCCTAGCCGACTAATTAACAACCGACTAGTCTCAACCCAACAATGATTAGCCCAACTTATCTTAAAGCAAATAATATTAATACATTCCCCCAAAGGACGAACCTGATCTCTAATACTAATTTCCCTAATCATATTTATTGGCTCAACCAACCTCCTAGGCCTCCTGCCTCACTCATTCACACCAACAACTCAATTATCAATAAATTTAGGGATAGCAATCCCCCTATGAGCAGGAGCCGTAATCACCGGGTTTCGATACAAAACTAAGGCGTCACTAGCCCATTTCCTCCCACAAGGAACCCCTATTCCTCTTATTCCTATGCTAATTGTTATTGAAACTATTAGTCTCTTCATTCAACCTATAGCCCTAGCCGTACGGCTTACAGCCAATATCACAGCAGGCCACCTTCTCATACATCTTATTGGAGGCGCTGCACTAGCTTTAGTCTCAATTAGTCCAACAACAGCCCTAATTACCTTTATTATCCTTATTCTACTAACAATTCTAGAATTCGCCGTAGCCTTGATCCAAGCTTACGTCTTTACTCTCCTTGTAAGCCTATACCTACATGACAATACCATGTTCGTCAATCGTTGACTTTTCTCTACCAACCACAAAGACATCGGCACTCTTTATCTCCTATTTGGAGCTTGAGCTGGGATGGTGGGAACAGCCCTCAGCCTGCTAATTCGAGCAGAATTAGGTCAGCCAGGGACTCTACTCGGGGATGATCAAATCTATAATGTAATCGTCACCGCACATGCCTTTGTAATAATCTTCTTTATAGTCATGCCTATTATAATTGGAGGCTTCGGGAACTGGCTTGTCCCCCTGATAATTGGGGCTCCTGACATAGCCTTCCCCCGAATAAATAATATGAGCTTCTGACTTCTCCCCCCTTCATTCCTTCTTCTACTAGCCTCCTCAATAGTAGAAGCTGGGGCGGGGACTGGCTGAACTGTTTATCCACCTCTAGCCGGTAATCTTGCACATGCTGGAGCCTCAGTGGATCTTACTATTTTCTCCCTTCACTTAGCTGGAGTATCATCTATTTTAGGGGCTATTAACTTTATTACAACTATTATTAATATGAAAGCCCCTGCAATATCTCAATATCAAACCCCCTTATTCGTATGATCTGTTCTAATCACAGCCGTACTTCTTCTTCTCTCTTTACCAGTCCTAGCTGCTGGCATTACAATGCTTTTAACAGACCGAAACTTAAATACAACCTTCTTTGATCCTGCAGGAGGAGGAGACCCTATCCTCTACCAACACCTATTCTGATTTTTCGGGCACCCCGAAGTATATATTCTTATTCTTCCAGGATTTGGAATAATTTCGCACATTGTGACATACTATTCCGGGAAAAAAGAGCCATTTGGCTATATAGGAATAGTATGAGCTATAATATCAATTGGTTTCCTTGGATTTATCGTATGGGCCCATCATATATTTACAGTAGGAATAGATGTAGACACACGAGCCTACTTTACATCAGCTACCATAATCATCGCTATCCCTACTGGAGTCAAAGTATTTAGCTGGCTAGCAACACTGCATGGCGGCAACATCAAATGATCCCCCGCTATGCTCTGAGCTCTAGGCTTTATTTTCCTATTTACAGTAGGCGGTCTTACAGGAATTGTGCTAGCCAACTCCTCTTTAGACATCGTACTACATGACACCTACTATGTAGTAGCTCACTTCCACTATGTCCTATCTATGGGGGCTGTATTTGCTATTATAGGAGGATTTGCCCATTGATTCCCCCTATTCTCAGGCTATACCCTTGACCCAACCTGAGCTAAAATTCACTTCACTGTGATATTTGTAGGAGTCAACTTAACTTTCTTCCCTCAACATTTCCTTGGCCTCTCAGGTATACCCCGACGGTACTCAGACTACCCGGACGCCTATACAATATGAAATACTGTTTCATCAATAGGCTCATTCATTTCCCTAACTGCCGTAATAGTAATAATTTTTATAATCTGAGAAGCCTTCGCCTCAAAACGAGAAGTAGAGACTATTGAACTAACAACCACAAACCTAGAATGACTTCATGGATGCCCTCCCCCATACCATACATTTGAAGAACCCGCTTTCGTAAAAGCT------------ATGGCGTACCCCTTCCAACTGGGCTTTCAGGATGCCTCATCCCCTATTATAGAAGAATTACTTCACTTTCATGACCACACTCTCATAATCGTCTTTCTAATCAGCTCCCTAGTCCTTTATATTATTTCTCTTATATTAACTACAAAGCTCACTCACACAAGCACAATGGATGCTCAGGAGGTAGAGACAATCTGAACCATCCTCCCAGCCATTATTCTTATTTTAATTGCGCTGCCCTCCCTACGAATCCTATATATAATAGATGAAATCAACAACCCCTCTTTAACAGTAAAAACGATAGGCCACCAATGATATTGAAGCTATGAGTACACAGACTATGAGGATTTAAATTTTGATTCTTACATGATCCCAACATCAGACCTGAATCCAGGTGACCTACGACTACTAGAAGTTGACAATCGAGTTGTACTTCCCATAGAACTCCCAATCCGCATGCTAATCTCCTCGGAAGACGTACTTCACTCATGAGCCGTACCATCACTAGGACTAAAAACAGATGCCATTCCCGGACGCTTAAATCAAGCCACACTTATCTCAACTCGACCAGGACTTTTCTATGGTCAGTGCTCAGAAATTTGTGGCTCAAACCATAGCTTTATACCTATTGTCCTCGAAATAGTTCCACTTAAACACTTCGAAAACTGATCCCTATCTATGATT------ATGACACACCAAACTCACGCTTACCATATAGTCAACCCAAGCCCCTGACCACTCACCGGAGCCCTATCTGCCCTTCTTATGACATCAGGCCTAGCCATATGATTTCATTTTAACTCCCCCTCACTTCTATTAATCGGCTTAGTAACCAACACTCTCACCATATACCAATGATGACGAGACATTGTACGAGAAGGTACATTCCAAGGCCACCATACTCCTATTGTACAAAAAGGTCTACGATATGGCATAATTCTCTTTATCATCTCAGAAGTATTCTTTTTCGCGGGCTTCTTCTGAGCCTTCTACCACTCAAGCCTAGCTCCTACCCCAGAACTAGGAGGATGCTGACCTCCAACAGGCATCAACCCCCTTAATCCCCTTGAAGTGCCGCTACTAAACACTTCAGTCCTCCTGGCTTCAGGAGTCTCAATCACCTGGGCCCACCACAGTTTAATAGAAGGCAATCGCAAAAACATACAGCAAGCTCTAGCCATTACCATTCTCCTAGGTATCTATTTTACCCTACTTCAAGCATCGGAGTATTACGAAACATCTTTTACTATTTCAGATGGAGTCTACGGATCAACATTCTTCATAGCCACAGGATTTCACGGTCTTCACGTCATCATTGGGTCCACTTTTCTTACGGTCTGCCTTCTACGACAATTTAACTTTCACTTTACATCGAACCACCACTTTGGTTTTGAAGCAGCCGCATGATACTGACACTTTGTAGATGTAGTCTGACTATTCCTATATGTATCAATCTATTGATGAGGGTCAATGACCAACATTCGCAAAACCCACCCCCTATTAAAAATTGTTAACCACTCCCTAATTGACCTTCCTGCTCCATCAAACATCTCTGCCTGATGAAACTTTGGCTCTCTACTAGGCCTGTGCCTTATAATTCAAATTTTCACTGGCCTATTCTTAGCCATACACTACACCTCTGACACAACAACAGCATTCTCATCAGTAACCCATATTTGCCGAGATGTTAACTATGGCTGACTTATCCGATACCTCCACGCTAACGGAGCATCTATATTCTTTATTTGCCTCTACATACACGTAGGCCGCGGAATCTACTATGGATCATACACATACCTAGAGACCTGAAACATTGGCATCATCCTCCTATTCGCAGTAATAGCCACAGCATTTATGGGTTATGTCCTCCCATGAGGACAAATATCATTTTGGGGAGCAACCGTAATCACTAACCTCCTATCAGCAATCCCATATATCGGAACAACCTTAGTTGAATGAATCTGAGGAGGATTTTCAGTTGATAAAGCCACTCTTACCCGATTCTTCGCTTTTCACTTCATCTTGCCATTTATCATTGCAACTTTAGTCTTAATTCACCTCCTCTTTCTACATGAAACTGGCTCCAACAACCCCACAGGAATTCCTTCAAACTCAGATAAAATCCCTTTCCACCCCTACTACACAATCAAAGACACCCTAGGTTTCCTTGTAGCCATTCTTCTCCTCCTTATTTTAGTCCTATTTTCACCAGACCTATTAGGAGACCCAGACAACTACACCCCTGCCAACCCCCTTAATACCCCTCCCCATATCAAACCAGAATGATACTTTCTATTTGCCTACGCTATCCTACGCTCTATTCCAAATAAACTCGGAGGAGTCCTAGCTCTAGTCCTATCCATCCTTGTTCTAGCCTTCATCCCATTCCTTCATATGTCTAAACAACGTAGCATGATATTCCGACCCATTAGTCAAGTCCTATTCTGAGTTCTCGTCGCAGATCTTCTCACACTCACATGAATCGGAGGCCAACCAGTAGAACACCCGTTCATCACCATTGGACAAGTAGCATCTGTCCTCTACTTCACCACCATCCTTATTCTTATACCCCTCGCAAGCCTAATCGAAAACAAAATCCTCAAATGA------ATGTTCCTAATTAATACACTCCTTTTAATCCTACCTGTACTTTTAGCCATAGCATTCCTCACCTTAGTCGAACGAAAAATCTTAGGGTACATACAACTACGTAAAGGCCCAAACATTGTAGGACCCTATGGCCTCCTCCAACCAATCGCAGACGCTATTAAGCTATTCACTAAAGAACCCCTACGACCCCTAACATCCTCTCCGCTACTCTTTATTATCGCCCCAACCCTAGCTCTAACTCTCGCACTATCAATGTGACTTCCTATCCCCATACCTTACCCACTAGTCAACCTAAATATAGGCATTCTATTCATCCTAGCAACCTCCAGCTTAGCCGTTTACTCAATCCTATGATCAGGATGAGCATCCAACTCAAAATATGCCCTATTTGGTGCTCTCCGAGCAGTCGCACAAACCATTTCTTACGAAGTCACACTTGCAATTATCCTCCTATGCATCCTCCTAATAAATGGCTCATTTACATTATCATCCCTAATCACAACACAAGAATATATATGAATCCTACTACCAGCATGACCACTTGCCATAATATGATTTATCTCGACCCTAGCAGAAACCAACCGGGCTCCATTTGACTTAACCGAAGGTGAATCAGAGCTCGTCTCCGGCTTCAATGTGGAGTACGCAGGAGGCCCCTTTGCTCTTTTCTTTTTAGCTGAATATACTAATATTATCCTTATAAATGCCCTTACAGCCATCCTATTCCTAGGCTCATTTCACAGCCACACTAACCCAGAAATATTTACAGTCAACTTTGCCACCAAGACCCTCCTACTCACAATAACATTTCTATGGATTCGAGCATCCTATCCCCGATTTCGCTATGACCAGCTAATACACCTCTTGTGAAAAAGTTTTCTACCCCTCACATTAGCCCTGTGCATATGACATATCTCAATGCCTATCATACTTTCAAGTATCCCTCCTCAGATAATTAACCCCCTAACTCTTATTATTATCATATTTACTCTATTTATAGGCACGATAATCACAGTATTTAGCTCCCACTGACTAACTATATGAATCGGATTAGAAATAAACATACTAGCAATTATCCCTATTCTAATCAACAAAGCCACCCCACGA---TCAACAGAAGCTGCAACCAAGTATTTTCTAACACAAGCCACAGCATCTATAATCTTAATAATAGCTATTACACTTAATATCCTTGACTCCGGACAATGAACCCTAATTAATCCACAGAATCAACTTACTCCAGTCCTAATTACACTGGCACTAATCATTAAACTAGGAATAGCCCCCTTCCACTTCTGAGTACCAGAGGTCACCCAAGGAGTTCCCCTAAAATCAGGATTAATCCTTCTCACGTGACAAAAATTAGCCCCCCTATCCATCCTTTACCAAATCTCCCCATCAATTAATCCAACTATAATAATATCAGTAGCCATTCTATCAATTATAGTTGGCGGTTGAGGTGGACTAAACCAAACCCAACTACGAAAAATCCTAGCATACTCTTCAATCGCCCACATAGGATGAATAGCAGCTATCATCACATTTAACCCAAATACTATAGTCCTAAACCTAATTATCTATATTCTCATGACAATCCCTATATTCATAATATTCATACAGCACTCAAGTACGACCACTCTATCACTATCACAGATGTGAAACAAAAATCCACTAATAGTATCTACTATCCTAATCACCCTAATATCCCTAGGAGGCCTGCCCCCACTCACAGGTTTTATCCCTAAATGAATTATCATCCAGGAATTAACAAAAAATGGCAATATCATTTTACCCACCGCTATAGCCATGCTTGCCCTCCTAAATCTATATTTTTATATACGCCTTATCTATTCTTCCTCACTAACTATATTCCCTACCACCAACAATCTAAAAATAAAATGACAATTTGAATCAACA---AAACGCATACCCCTCATCACTCCACTAATTATTTTATCAACTATACTCCTCCCCCTCACACCAGCACTCTCAGTATTAAAT---ATAAACCTGATACTAGTTCTATTAATTAACACCACCATTTCCTTAGTCCTAGTTACAATTGCATTCTGACTCCCTCAATTAAATATCTATTCAGAAAAATCAAGCCCTTATGAATGCGGATTCGATCCCATAGGATCAGCACGACTCCCTTTCTCTATAAAATTTTTTCTAGTAGCCATTACATTTTTACTTTTTGACCTAGAAATTGCTCTCCTCCTCCCACTCCCATGAGCCGCACAATTTAATAATTTAAACCTAGTCCTCATCATAGCACTTATGTTAATCTCAATCTTAGCCCTTGGATTAGCCTACGAATGAATCCAAAAAGGACTAGAATGAGTTGAA---ATGCTAAAAACGATTATCCCCACAATCATACTTATTCCAACCGTATGGTGATCAAAACCCCATATAATTTGAATTAACGCAACAGTTTACAGCCTATTAATTAGCCTAACTACCCTCTCTCTACTTAATCAGCCAAGTGACACCAACCTAAACTTCTCAACCACATTTTTTTCAGATGCCTTATCCACTCCTCTCCTGATGTTAACGACCTGACTTCTTCCACTCATAATCTTAGCAAGCCAACATCACTTAGACAAAGAAACCTTAACCCGTAAAAAAATTTATATTTCTCTTTTAATTTCCTTACAAGTATTCCTAGTAATAACATTTTCAGCCACAGAATTTATCCTGTTTTATATTCTATTTGAAGCCACACTGATTCCCACTCTTATCATTATTACACGATGAGGTAATCAAACAGAGCGACTCAACGCAGGAACCTACTTCCTATTTTATACCCTCATAGGATCCCTCCCCCTTCTAGTGGCTTTAATTTATTTACAGAACTCTATAGGATCTCTAAACTTCCTCCTACTTCAACTTATAAATAAATCCATTACAACATCGTGATCAAACTCACTGATATGACTAGCATGCATAATAGCATTTTTAGTCAAAATACCCTTATATGGGCTTCACCTGTGATTACCAAAAGCTCACGTTGAAGCCCCCATCGCTGGCTCAATAGTCCTGGCAGCTATTCTACTTAAACTAGGCGGCTACGGAATAATACGCATTACCATCCTACTCAGCCCTATTACAGACTATATAGCCTACCCATTCCTCATACTCTCCCTCTGAGGCATAATTATAACCAGCTCTATCTGTCTCCGGCAAACAGACCTCAAATCACTCATTGCTTATTCATCAGTGAGCCACATAGCCCTAGTAATCGTAGCCATCCTTATTCAAACACCATGAAGCTTTATAGGCGCCACCGCTCTAATAATCGCACATGGCCTTACTTCCTCATTATTATTCTGCCTAGCCAATTCCAACTACGAGCGCATTCACAGCCGAACCATACTACTAGCCCGAGGCCTACAGACTATTCTTCCACTAATAGCAGCATGATGACTAGTTGCTAGCCTTACCAACCTGGCCCTACCTCCAACTATTAATCTGCTAGGGGAACTTCTTATCATTATGGCCTCCTTCTCATGATCTAACCTCACAATCATCCTGATAGGGACTAACGTCCTAATCACGGCCCTCTACTCCCTCTATATACTATCAACCACCCAACGAGGCAAATTCACGTATCACACAAACAACATTTCCCCTACATTCACCCGAGAAAATACTCTTATAGTACTTCACCTAGCCCCACTTCTTCTACTATCAATTAGCCCAAAAATCATCTTAGGCCTAATATTCATGCCTTCAATCTATATTAATATCTTCCTAGCATTTATCCTAGCTCTTCTAGGCATACTAGTCTATCGATCCCATCTAATATCATCCCTTCTATGCCTAGAAGGCATAATACTCTCACTATTTGTTCTAATTACATTAACAGCCCTTAATACCCACTTCACACTATCATTTATATTTCCAATCATCCTACTAGTATTCGCAGCCTGTGAAGCAGCAGTTGGACTAGCTCTTCTAGTTATAGTCTCCAACACTTATGGAATAGACTATGTACAAAACCTAAATCTTCTACAATGC---------ATTAACTTATTCTCCACCTCTGTAGCTGTATCAATTATTATTTTAGTCCTCCCTATTGTGGCCTCTTTCACT---AACATTTTTAATAGTCCTAACTACCCTCACTACGTAAAAACTTCAGTATCTTATGCATTCACTATCAGTCTCATTCCAACATTAATTTTCATCGCTACTAGTCAAGAAATAATAGTATCCAACTGACACTGAATAACAATTCACACCTTAAAATTAACAACCAGCTTTAAATTAGATTACTTCTCTATACTATTCACCCCAATTGCACTATTTGTTACATGGTCTATCATAGAATTTTCCATATGATATATACACTCAGACCCTAAAATCAACCAATTCTTTAAATACCTACTCATATTTCTTATTACTATACTAATTTTAGTCACCGCTAATAATATATTTCAGCTATTTATTGGATGGGAGGGAGTGGGAATCATATCATTTCTCCTCATCGGCTGATGACACGGGCGAACAGATGCCAATACTGCAGCCTTACAAGCAATCTTATACAACCGCATTGGAGATATTGGCTTTATTATAGCCTTAGCCTGATTTGCTATTAACCTCAACACATGAGAACTCCAACAAATCTTTATTTTAGACAATAACATTACCATCCTCCCACTGATAGGATTAATTCTTGCCGCCACGGGCAAATCCGCACAATTTGGTCTACACCCATGACTCCCATCAGCTATAGAAGGCCCGACGCCCGTATCAGCCCTACTTCATTCTAGCACAATAGTAGTAGCTGGAGTTTTCCTCCTAATCCGCTTCTACCCCTTGCTAGAAAATAACAAAACTGCCCAAACATTAATCCTATGCCTAGGCGCAATCACTACCTTATTCACAGCCCTATGTGCCCTCACACAAAACGACATCAAAAAAATTGTAGCCTTTTCCACATCAAGTCAACTCGGACTAATAATGGTCACAATCGGAATTAACCAACCACACCTGGCATTTCTCCACATCTGCACCCACGCCTTCTTCAAAGCTATGCTCTTTCTCTGCTCCGGCTCAATTATTCACAGCCTCAATGATGAACAGGATATCCGAAAGATAGGCGGCCTATATAAGACTATACCCTTCACAGCCTCAGCCCTCACTATTGGTAGTCTGGCCCTCACAGGTATACCATTCCTAACAGGCTTTTACTCAAAAGATCTAATTATTGAATCAGCAAACACGTCTAATACCAACGCCTGAGCCCTTATCATCACTCTTATTGCCACATCCCTAACAGCTGTCTATAGCACTCGAATTATCTTCTTCGCCCTCCTGGGTCAACCCCGTTACCCAGCCCTTATTGTTATTAACGAAAATAACCCTCTACTCATTAACTCTATTAAACGCCTTGCACTAGGAAGCATTTTTGCAGGATTCTTAATTTCCAACCTTATTACACCAAACAATGTCCCTCAAATAACTATACCCCTATATATAAAAATAACTGCTCTATTTGTTACCATTATAGGCTTTACTATTGCAATAGAACTTAACCAACTCAGCCTTAGTCTAAAAATAACTACACAATCTCCGTACTTTAACTTCTCAAACATACTAGGGTTCTTTCCAATGACAATTCATCGTATTCTACCCTATCTAAACCTTTCAGCTAGCCAAAACATAGCCACATTACTCCTAGATATGACCTGAACTGAAAAAGCGATCCCGAAAAATATCTCAGACATTCAAATTTTCGCATCAACCTCCGTATCCTCACAAAAAGGCCTCATTAAACTCTACTTCCTATCTTTCTTAATCTCTTTACTCTTAGTACTATTTATTTTAACC---------------ATGACATACGTAGTGTTTTTATTAAGTGTAATGTTTGTGATGGGGTTTGTTGGGTTTTCTTCTAAGCCATCACCAATTTATGGAGGGCTTGGGTTGATTGTTAGTGGTGGGGTCGGGTGTGGTATTGTTTTAAGTTTCGGGGGTTCATTTTTAGGTTTAATGATGTTTTTAATTTATTTAGGGGGGATGTTGGTAGTTTTTGGGTATACTACTGCGATGGCAACTGAGGAGTATCCTGAGACTTGAGGATCGAATGTTATGATTTTGGGTATATTCGTTTTAGGGGTGTTAATAGAGGTAGGTTTGGTTGTGTATATAGTGATGAGTGATGGGGTTGAGATT------GTG---GTTGATTTTAAAAATATGGGGGATTGGGTGGTTTTTGAAGGGGACGAGGTAGGATTAATCCGGGAGGATTCTATAGGGGTGGCGGCGTTGTATAGTTATGGTAGTTGATTGATGGTTGTTGCGGGTTGATCTTTATTTGTTAGTATTTTTATTGTTATTGAGATTACTCGTGGGGCT---
>Artibeus_jamaicensis 11439
ATGCCTCAACTAGATACATCAACTTGATTTATCACAATTTTAGCCACAATTTTAACTTTATTTATTATTATGCAACTAAAAATTTCCACCTATTATTACCACTCTAATCCAGAACCAAAAACAACTAAAATAACTAAATCTTTAATTCCTTGAGAAATTAAATGAACGAAAATTTATTCGCCTCTTTCATTACCCCTACGA---ATGAACGAAAATTTATTCGCCTCTTTCATTACCCCTACGATAATAGGTCTCCCTATTGTTATCCTAATTATTATATTTCCCACTATCATATTTCCATCAACTAATCGATTAGTTAATAATCGGTTAGTGGCAATCCAACAATGATTAGTTTACTTAACCTCTAAACAAATACTCTCTATCCATAATCGTAAAGGCCAAACATGAGCCCTAATACTAATATCTCTCATTTTATTTATCGGCTGCACAAATCTGCTAGGCCTACTACCACACTCTTTTACTCCAACAACACAACTATCAATAAACCTAGGTATAGCTATCCCCTTATGAGCTGGAACAGTAATTCTAGGATTTCGACATAAAACCAAAGCCTCCCTAGCACACTTTCTCCCACAAGGAACTCCCTTACCACTAATTCCAATATTAATTATTATCGAAACTATTAGCTTATTTATTCAACCTATAGCATTAGCCGTACGACTTACCGCTAATATCACTGCTGGCCACTTACTAATTCATCTAATTGGCGGTGCTACCCTAGCTCTTATAAATATCAGTACAGCCACCGCCCTTATTACATTCATAATTCTAGTCCTACTAACTATCCTAGAATTTGCTGTAGCTCTAATCCAAGCTTATGTCTTTACCTTATTAGTTAGTCTATACCTACATGATAATGCTATGTTCATTTCCCGTTGATTTTTCTCAACAAATCACAAAGATATTGGTACTCTATACCTATTATTTGGTGCTTGAGCAGGTATAGTAGGCACTGCACTAAGTCTCCTTATTCGTGCAGAACTTGGCCAACCTGGAGCCCTATTAGGTGATGATCAAATCTATAATGTAATCGTAACAGCTCATGCTTTCGTAATAATTTTCTTTATAGTAATGCCTATTATAATTGGGGGGTTCGGCAATTGACTAGTACCACTAATAATTGGCGCACCCGATATAGCATTCCCACGAATAAATAATATAAGCTTCTGGCTTCTCCCCCCTTCCTTCCTACTTTTACTTGCTTCCTCTACAGTTGAAGCTGGCGTCGGAACAGGTTGAACCGTATACCCACCACTAGCCGGAAATCTAGCACATGCCGGAGCTTCAGTTGACCTGGCTATTTTCTCTCTTCACCTAGCCGGAGTATCATCAATCCTCGGACGTATTAATTTTATCGCTACAATTATTAATATAAAACCACCTGCCCTCTCTCAATATCAAACACCTTTATTTGTTTGATCTGTTTTAATTACTGCTGTCCTACTACTCCTCTCCCTTCCTGTCTTAGCAGCAGGTATTACCATACTCCTAACAGACCGAAATCTTAATACCACATTCTTTGACCCAGCTGGAGGGGGAGACCCCATTTTATATCAGCACTTATTCTGGTTCTTCGGCCACCCCGAAGTATATATTCTTATTTTACCAGGCTTTGGCATCATCTCCCATGTAGTAACCTACTATTCCGGTAAAAAAGAACCTTTCGGATATATAGGAATAGTTTGAGCTATAATATCCATTGGATTCCTAGGCTTTATTGTATGAGCCCACCATATATTTACAGTAGGTATAGATGTAGACACACGAGCATACTTTACATCTGCCACTATAATCATTGCTATTCCTACGGGAGTTAAGGTCTTTAGTTGATTAGCCACTCTCCATGGAGGAAACATTAAATGATCACCAGCCATACTTTGAGCCCTTGGCTTTATTTTTCTATTTACAGTAGGTGGACTAACAGGTATTGTCCTAGCTAACTCATCACTAGATATTATTTTACACGACACTTACTATGTAGTAGCTCACTTTCACTATGTCTTATCTATAGGAGCTGTTTTCGCTATTATAGGAGGATTTGTACACTGATTCCCTCTATTCACAGGATATACTTTAAATACAACTTGAGCAAAAATTCATTTTCTAGTTATATTTGTAGGTGTCAACATAACTTTCTTCCCTCAACACTTTCTAGGTTTATCTGGAATACCACGACGCTACTCTGACTATCCAGATGCCTATACTACTTGAAATACAGTATCTTCTATAGGTTCTTTCATCTCACTAACAGCAGTAATACTGATAGTCTTTATAATCTGAGAAGCTTTCGCAGCTAAACGAGAAGTTTCAGTAGCAGAACTAACTACAACTAACCTAGAATGACTGCATGGATGTCCTCCTCCCTACCATACATTTGAAGAACCCACATATGTTAATCCAAAA---------ATGGCATACCCATTCCAACTAGGACTTCAAGATGCAACCTCACCAATCATAGAAGAGCTATTACACTTTCATGACCACACTCTAATAATTGTATTTATAATTAGCTCTCTAGTATTATATATTATTTCTTCTATATTAACAACTCACCTAACCCACACAAGCACAATAGACGCCCAAGAAGTAGAGACTATCTGAACTATCCTTCCAGCTATTATTCTAATTACAATTGCCCTTCCATCCCTTCGCATCTTATATATAATAGATGAAATTAACAACCCTTTAATAACAGTAAAGACAATAGGCCACCAATGATACTGAAGCTATGAGTATACTGATTATGCAGACTTATGCTTTGATTCCTACATAATTCCCACATCGGATCTAAAAGCAGGGGATCTTCGCCTACTAGAAGTAGATAATCGAGTAGTACTTCCTATAGAGACGACTATTCGCATACTTATTTCCTCTGAAGATGTACTCCACTCATGAGCTGTTCCATCACTAGGCCTAAAAACAGATGCTATCCCCGGCCGACTTAACCAGACAACTCTCCTATCAACCCGTCCCGGCCTCTACTATGGTCAATGCTCTGAAATTTGTGGCTCAAATCATAGTTTCATGCCTATTGTTCTAGAGATAGTTTCTCTAAAATACTTTGAAAAATGATCAACATCTATATTA------ATGACCCACCAAACACACGCATACCATATAGTCAACCCAAGTCCCTGACCACTTACAGGAGCTCTTTCCGCTTTACTATTAACTTCAGGGTTAGTAATATGATTCCACTTCAACTCTATAACCCTATTAACCTTAGGATTATTAGCCAACACCTTAACTATATATCAATGATGACGTGACATTATTCGAGAAGGCACTTTCCAAGGCCACCACACTCCAGTTGTCCAAAAAGGTCTTCGCTATGGCATAATCCTCTTCATTATTTCAGAAGTATTCTTCTTCTCCGGATTTTTCTGAGCTTTTTACCACTCAAGCCTAGCTCCAACCCCCGAATTAGGAGGATATTGACCTCCAGCAGGCATTACTCCCTTAAACCCATTAGATGTTCCCCTTTTAAATACATCTGTTCTGTTAGCCTCAGGAGTATCCATTACTTGAGCTCATCATAGCCTTATGGAAGGAAACCGCAAACATATACTCCAATCCCTATTTATTACAATTTGTTTAGGCTTGTATTTTACTCTTTTACAAGCATCAGAATACTATGAAACTTCCTTCACAATCTCCGATGGAGTCTACGGCTCCACATTCTTTATAGCTACTGGATTTCACGGTCTCCATGTCATTATTGGCTCAACTTTCTTAATCGTATGCCTCCTCCGACAATTAAAATTCCACTTTACATCTAATCATCACTTTGGGTTTGAAGCCGCCGCTTGATACTGACATTTCGTAGATGTAGTATGACTTTTCCTATATGTATCCATCTATTGATGAGGATCCATGACCAACATTCGAAAAACTCACCCCTTATTAAAAATTATCAATAGCTCATTCGTAGACCTTCCTGCTCCCTCAAGCCTTTCATCATGATGAAACTTTGGTTCTCTTTTAGGAGTTTGTTTGGGCGTACAAATTCTAACAGGACTATTCCTAGCTATACATTATACATCCGACACAGCTACCGCATTCAACTCTGTCACCCATATCTGTCGAGACGTCAACTATGGATGATTACTTCGATACCTCCATGCCAACGGAGCCTCTATATTTTTTATCTGCCTCTACCTCCACGTAGGCCGAGGCCTATATTATGGATCCTATACATATTCAGAAACATGAAACATTGGCATTCTCCTCCTCTTTGCTGTCATAGCAACAGCATTTATAGGCTATGTCCTACCATGAGGACAAATATCATTCTGAGGAGCTACAGTCATCACCAATCTCCTCTCTGCCATCCCCTATATCGGAACAGATTTAGTACAATGAATCTGAGGTGGCTTTTCCGTAGACAAAGCAACTCTCACCCGATTCTTCGCCTTCCATTTTCTACTTCCCTTCATTGTAACAGCTCTAGTAATAGTCCACCTTTTATTTCTACACGAAACAGGATCTAACAACCCCACAGGCATTCCATCAGACCCAGACATAATTCCATTCCACCCCTACTATACTATTAAAGATATTCTAGGATTTTTAGTTATACTTACAGCCCTAGCTACTCTAGTCTTATTTTCACCAGACCTCCTAGGAGACCCAGACAATTATATTCCAGCAAATCCACTTAATACCCCTCCCCATATTAAGCCAGAATGATACTTCCTTTTTGCTTATGCTATTTTACGCTCTATTCCAAACAAACTAGGAGGAGTCCTAGCTCTAGTAATATCTATCCTAATCCTAGCCATCGTACCAATTCTTCACATATCTAAACAACGAAGTATAATATTTCGCCCTCTCAGCCAATGCTTATTCTGACTTCTTGTAGCAGTCCTTTTTACATTAACATGAATTGGAGGACAACCAGTAGAGCACCCCTATATTATTATCGGCCAAACAGCATCCGTCCTATATTTCTTAATTATCCTATTCCTTATACCAATAATTAGCCTAGTAGAAAACTATCTTCTAAAATGA------ATGTACTTAATAAATCTTCTCACCACGATTGTCCCCGTACTATTAGCTGTAGCATTCCTAACTTTAGTTGAACGAAAAATCTTAGGTTATATACAATTACGCAAAGGACCAAACGTCGTAGGCCCCTATGGCCTTCTTCAACCTATCGCAGATGCCGTAAAACTATTTATTAAAGAACCTTTACGACCGCTAACATCATCCATTACCATATTTATTATTGCCCCAATCTTAGCCCTAACCCTAGCCCTAACTATGTGAGCTCCCCTGCCTATACCACACCCACTAATCAACATAAATCTCAGCATTCTATTTATACTCGCTATATCAAGCTTAGCTGTCTACTCTATCCTCTGATCTGGCTGAGCTTCTAATTCTAAATATGCCCTAATTGGAGCCCTACGGGCTGTAGCCCAAACAATCTCTTACGAAGTAACCCTAGCAATTATTCTCCTATCTGTACTACTAATAAGTGGTTCATATTCCCTATCCACCTTAATTACAACTCAAGAATATATATGACTAATTTACCCCTCATGACCTCTCACAATAATATGATTCATCTCAACCCTAGCAGAAACTAACCGAGCCCCCTTTGACCTCACAGAAGGTGAATCAGAACTAGTTTCTGGCTTCAACGTAGAATATGCAGGAGGACCCTTCGCCCTGTTTTTTCTAGCGGAATACGCCAACATCATCATAATAAATGCCCTAACAACAACCCTATTCCTAGGAGCCTACCACAACCCAATCTTTCCCGAATTATATACAATTAACTTCGCAATCAAGACACTCTTACTTACAACAACATTTCTATGAATTCGCGCATCCTATCCACGCTTCCGATACGATCAATTAATACACATTTTATGAAAGAACTTTCTACCTCTAACACTAGCCCTCTGCATATGATACGTAACTATACCTATCATAACAGCTGGAATTCCACCACAAACAATAAATCCAATTATCTTCTCAATAATCATAACAACAGTAATCCTAGGCACTACCATTGTAATAACAAGCTCTCATTGACTAATAGTATGAATTGGATTTGAAATAAATATACTAGCTATTATTCCCTTACTAATAAAAACCTCACCACCCTCCGCCTCCACAGAAGCAGCAACTAAATATTTCCTCACCCAAGCAACCGCATCCATACTCTTAATACTAGCAGTAATTATTAACCTATTATATTCAGGTCAATGAACTATTACAAACATAATAAACCCCACAGCATCAACCATCCTAACTCTAGCCATAACAATAAAATTAGGTCTCTCTCCATTCCATTTTTGAGTACCAGAAGTTACACAAGGAATCCCCCTATCATCAGGCCTAATTTTATTAACCTGACAAAAACTAGCCCCACTATCAGTCCTCTACATAATTTCCCCAAATATTAACTCAGATCTGCTACTAACTATATCTATCCTCTCTGTTTTAATTGGAGGCTGAGGAGGATTAAATCAAACCCAGTTAGCTAAAATTATAGCCTACTCATCCATTGCCCATATAGGATGAATATCTACTATCCTAATTTATAACCCAACCATAACTCTCCTTAATCTTACAATTTATATTATAATAACCCTTACTATATTTATGCTCCTTATTACTACTACAACAACTACAACCCTCTCCTTAGCACATACCTGAAATAAAACTCCACTAATTACTATTATCATTATAGCAGTCCTATTATCACTAGGAGGACTTCCACCCCTAGCAGGATTTATACCAAAATGAATAATCATCCAAGAACTTACAAAAAATGAAAGCATCATTTTACCCACCTTTATAGCTATTACAGCCCTATTAAACCTTTATTTCTATATACGTCTAATATATGCAACATCCCTTACAATATTTCCAACAGCTAACAATATCAAAATCAAATGACACTTTAACAATACA---AAACGAATAATACTCCTCTCACCTTTAACTATCATATCAACAATAACCCTCCCACTAACCCCCCTCCTAACAATCTTATAC---ATAAACATAGCCATTACACTATTAACAAATACATTTCTAGCAAGCCTCCTCGTAATAATTGCATTTTGATTACCCCAAACAAATTCCTATACAGAAAAAGTAAGTCCCTATGAATGTGGATTTGATCCCTTAGGATCCGCTCGCCTCCCCTTTTCAATAAAATTCTTCCTAGTAGCCATTACATTTCTTTTATTTGACCTAGAAATTGCACTTCTCCTCCCACTTCCCTGAGCATCACAAACTAACAATTTACAAAATATACTCCCAATATCTCTAATACTAATCTCTCTTTTAGCCCTCAGTCTAGCTTATGAGTGATTACAAGAAGGCCTAGAATGGTCTGAA---ATGCTAAAAATTATTATCCCTACTATTATACTTATACCCCTTACATGATTATCTAATCCCAAAATAATCTGAATTAATTCTACAGCACACAGCCTAATCATTAGTCTCTTATGAATCCCTCTTGCTAATCAATTCACTGATAACACTCTAAATTTATCTGTTATATTTTTCTCCGATGCATTATCCACCCCCTTACTCATACTAACACTATGACTTTTACCCTTAATAATTATTGCTAGCCAATCACATCTGGCCAACGAGCACCCTACTCGAAAAAAGTCTTATATTACTATACTTATTTTACTCCAAATTTTCCTAATTATAACATTCACAGCCACAGAACTCATCATATTTTACATTCTATTCGAAGCTACACTAATTCCAACATTAGTTATTATTACTCGATGAGGTAACCAAGCAGAACGCCTAAACGCAGGACTATATTTTCTATTTTATACTCTAGTAGGCTCCCTTCCATTACTTATTGCACTTACCCATATCCAAAATCTAACTGGAACTCTAAACTTTTTACTAATTCAATATTGAACCACACTACTTCCCACTTCCTGAAATACAACTCTTTTATGATTAGCATGCATGATAGCCTTTATAGTAAAAATACCCCTGTATGGACTACACCTATGATTACCAAAAGCCCATGTAGAAGCTCCTATTGCAGGCTCAATAGTCCTCGCAGCAGTGCTACTAAAACTAGGTGGCTATGGTATATTACGCATTACAGTCCTACTAGACCCCCTTACTGACTTTATAGCATATCCCTTTATAATACTCTCTCTATGAGGTATAATTATAACTAGCTCAATCTGTTTACGTCAAACAGACCTTAAATCTCTCATCGCCTACTCCTCAGTAAGCCATATGGCCTTAGTTATCGCCGCTATCCTAATTCAAACTCCCTGAAGCTTCATAGGAGCTACAGCACTAATAATCGCACATGGCCTAACTTCTTCAATATTATTTTGTTTAGCCAATTCAAACTATGAACGAGTACATAGTCGAACAATAATCCTAGCCCGAGGATTACAAATATTACTTCCCCTTATAGCAGCCTGATGACTACTAGCAAGCCTCACTAATTTAGCTCTTCCACCAACTATTAACCTAATCGGAGAACTATTTATCGTTATATCAATATTCTCATGATCCAACCTATCCATTACCCTCCTAGGCCTAAATATTATCCTCACAGCCCTATATTCTCTATATATACTAATTATAACCCAGCGAGGTAAACACACCCAACATATTAACAATATCTCCCCATCCTATACACGAGAAAATACTCTCATAACTATACATATCCTTCCCCTCCTATTACTATCCATTAGCCCTAAGATTATTCTCGGCACTCCCTACATGTCCCTTACCTATATAAATATATTTATAGCATTTACTATTTCTTTATTAGGCCTACTAATATATCGATCCCATATAATATCATCCCTCCTCTGTTTAGAAGGTATAATACTATCTCTATTTGTAATAATAACTATTACTATTTTAAATACACATTTAACCCTAGCAAGTATATTACCCATCATTCTCTTAGTATTTGCAGCATGTGAAGCCGCTTTAGGTCTATCTCTTCTAGTAATAGTATCAACTACCTACGGAATAGATTACGTACAAAACCTTAACCTTCTACAATGC---------ATAAACCTAGTCTCATCTATGATACTCTTATCATTAATAATCCTAAGTATACCTATCATAACAACCATGTTA---TATCCCCAAAATCACCCTAACTTTCCCCACTACGTAAAAACCATAGTCTCATATTCATTCTTTATTAGCATTATCCCAATAATAGTATTTATCTACTCAAATCAAGAAATAATAATCTCCAACTGACATTGAATCACAATCCAGACCCTAAAATTATCTCTTAGTTTCAAACTAGATTTCTTCTCAATCCTATTTATACCAGTAGCCCTATTTGTAACCTGATCAATTCTAGAGTTTTCAATATGATATATACACTCAGATCCTAATATCAATCGATTCTTTAAATACCTATTAATATTTCTGATTACAATGTTAATTCTAGTAACTGCTAATAACCTCTTCCAGCTTTTTATTGGCTGAGAAGGAGTAGGGATTATGTCATTTCTCCTAATTGGGTGATGATTCGGACGACGTGACGCTAATACAGCAGCCCTCCAAGCAATTCTCTATAATCGTATTGGAGACATTGGATTCATCTTATCTATAGCATGATTCTTGACCTACCTAAATACCTGAGAATTACAACAAATCTTTTCGCTAAACACTACTCCAAACTCCCTCCCCCTTATAGGTCTCCTTCTAGCCGCCACAGGAAAATCTGCTCAATTCGGCCTCCACCCATGACTTCCCTCTGCCATAGAAGGCCCCACTCCAGTCTCAGCTCTACTCCACTCAAGTACAATAGTTGTAGCAGGCATCTTTCTTCTAATCCGATTCTACCCTTTAATAGAAAATAATACCATAATTCAAACAACTGCCCTATGCCTAGGGGCTATTACAACCCTATTTACAGCTATATGCGCTCTCACCCAAAATGATATCAAAAAAATTATTGCTTTCTCCACTTCAAGTCAGCTTGGACTAATAATAGTCACCATTGGAATTAATCAACCACATTTAGCATTCCTACATATTTGTACTCACGCCTTTTTTAAAGCAATATTATTTATATGTTCCGGCTCAATCATTCATAGCCTCGGGGATGAACAAGATATCCGAAAAATAGGAGGTCTATACAAAACAATACCTTTTACCTCAACAGCCATAACAGTAGGAAGCTTAGCATTAACAGGCACTCCATTCTTAACAGGCTTTTACTCTAAAGATCTAATCATTGAAGCCATTAATACCTCCTACACCAACGCCTGAGCCCTTCTTATAACCCTAATCGCTACCACCCTTACCGCAGTTTACAGTACTCGAATCATTTTCTTTGCCCTACTAGGACAACCTCGACTCCCCTCCCTAATTTTAATTAATGAAAATAACCCCCTTCTCCTTAATGCTATTAAACGTCTCCTTATCGGAAGCATCTTCGCCGGCTTTCTAATCTCCAAAAATATTCCTCCAATAACAATTCTCCCAATAACCATACCCCCTTACCTAAAACTCACAGCCCTATTTGTAACTCTAACTGGATTTATTCTAGCACTAGAACTTAACCTGGCTGCACTCAACCTAAAATTCAAAACCCCTTCCAATATATTTAAATTCTCTAACCTTTTAGGATATTTCCCCACCATTATACACCGCCTTCCACCACTAACGAGCCTAACAATAAGTCAAAAGTCAGCCTCCTTACTACTCGACCTTACATGACTAGAAATTTTTCTCCCTAAAACAATCTCTCTTATTCAACTAAAAACTTCTACTCTAGTATCCAATCAAAAAGGACTAATCAAGCTTTATTTCCTCTCATTTCTTATTACCCTCTTACTAGCCCTATCCTTATTTACCCACCAC---GTGATGATAACATATATTGTATTTGTTTTGAGTACTATTTTTGTGTTGAGTTTTGTAGGATTTTCTTCAAAGCCATCTCCTATTTATGGGGGATTGGGTTTAATTGTGAGTGGGGGTACAGGGTGTAGTATTGTTATAAGTTTTAATGGGTCATTTTTAGGATTGATAGTGTTTTTAATTTATTTAGGGGGTATGTTAGTGGTATTTGGTTATACTACTGCTATGGCTACAGAGCCTTATCCTGAGGTATGAGTTTCTAATAAGACGGTGATGGGGTCATTTATTGTAGGAGTAGTAATAGAGTTTATTTTGGTGTTGGTTGCATTAAAGGGTGAGGAGTTGGAAGCT------ATC---TTTAAGTTTAATGGACTAGGGGATTGAGTTATTTCTGGTGAAAGTGATTTAGGGTTTGTTAGTAAGGAGGTTGTTGGGGTTGCAGGTTTATATAGTTATGGTGGTTGATTGGTAATTGTTACTGGTTGATCTTTGTTGGTTGCTGTTATGGTTGTTATAGAGATTACACGTGGTGGG---
>Orycteropus_afer 11439
ATGCCACAATTAGATACAACACCATGATTTATTACAATCCTTTCAATAATTATTACTCTATTTATCCTATTTCAATCAAATATATCCAAATATTTATATCCACTAGAACCACAACCCAAAACTTTAAAAACTCAACTTTACAACGCCCCCTGAGAAACAAAATGAACGAAAATCTATTTGCCTCATTCGCTACACCTACAC---ATGAACGAAAATCTATTTGCCTCATTCGCTACACCTACACTAATAGGCCTCCCTGTAGTCCTCCTCATTATTATATTCCCAATACTCCTATATCCACCATCAAATCGACTAATCACCAATCGTTTATCAGCAATCCAACAATGATTAGTTAAGCTGATCCTAAAACAACTAATATCTATCCATAACACAAAAGGCCGAACATGATCTTTAATATTAATTTCACTAATTCTTTTTATCGGGTCAACAAACCTATTAGGCCTATTACCTCACTCCTTTACACCTACCACCCAATTATCAATAAACCTAGGAATAGCCATCCCTTTATGAGCAGGGGCCGTAATTATAGGATTCCGCCATAAAACAAAATCATCATTAGCCCATTTCCTCCCACAAGGAACTCCAATTCCTCTAATCCCAATACTTATTATTATCGAAACAATCAGCTTATTCATTCAACCTATGGCTTTAGCTATCCGACTCACTGCTAATATCACAGCAGGTCATCTACTAATGCATCTGATTGGAGGAGCCACCCTAGCACTAATATCAATCAGCACTACCACAGCATTCATCACATTCATTATTCTATTATTACTTACCATATTAGAATTCGCAGTAGCTTTAATTCAAGCATATGTATTTACACTATTAGTCAGCCTATACTTACACGACAATACCATGTTCGTCAACCGATGATTATATTCAACCAACCATAAAGATATTGGAACACTATACCTTCTATTCGGTGCTTGAGCCGGAATAGTGGGAACAGCCCTAAGCTTATTAATCCGAGCTGAACTAGGTCAGCCTGGTGCTCTACTAGGAGACGACCAAATCTATAACGTTGTTGTAACAGCTCATGCATTCGTAATAATTTTCTTTATAGTGATGCCTATTATAATTGGAGGTTTTGGAAACTGATTAGTACCCCTAATAATTGGAGCACCTGACATAGCATTCCCTCGAATAAACAATATAAGCTTCTGACTATTGCCCCCTTCATTCCTCCTATTATTAGCCTCATCTATAGTAGAAGCTGGTGCAGGGACAGGCTGAACAGTCTACCCGCCCTTAGCAGGAAATCTCGCCCATGCAGGTGCCTCAGTAGACTTAACAATCTTTTCCCTTCATCTAGCAGGTGTGTCATCCATCCTAGGAGCAATCAATTTCATTACCACTATTATCAATATAAAACCACCAGCCTTATCACAGTATCAAACACCATTATTTGTATGATCCGTATTAATCACCGCCGTCCTATTACTCTTGTCTTTACCAGTTTTAGCCGCAGGAATTACTATGCTACTGACTGATCGGAACCTAAATACAACTTTTTTCGATCCTGCTGGAGGAGGAGACCCAATTCTCTATCAACACCTATTCTGATTCTTTGGACACCCAGAAGTGTACATCCTTATTCTTCCAGGTTTTGGAATAATCTCCCATATTGTAACTTACTACTCTGGAAAAAAAGAACCTTTTGGCTATATAGGAATAGTTTGAGCTATAATATCTATTGGATTTTTAGGCTTTATTGTCTGAGCCCATCACATATTCACCGTAGGGATGGACGTTGATACCCGAGCATACTTCACATCTGCAACCATAATTATCGCTATTCCCACAGGAGTAAAAGTATTCAGCTGACTAGCCACCCTTCACGGCGGCAATATCAAATGGTCCCCTGCCATATTATGGGCCCTAGGATTTATCTTCTTATTTACGGTAGGAGGCCTTACAGGCATTGTTCTAGCCAACTCATCACTAGACATCGTCCTACACGATACATATTATGTTGTAGCCCATTTCCACTATGTATTATCAATAGGAGCAGTATTCGCCATTATGGGAGGATTCGTACACTGATTCCCATTATTCTCAGGATATACTCTTAACCTTACCTGAGCTAAAATTCACTTTATCATTATATTTGTAGGAGTAAACCTAACATTTTTCCCACAACATTTTCTAGGTCTTTCAGGCATACCACGTCGTTACTCCGACTACCCAGATGCATACACCACATGAAATACTATTTCATCAATAGGTTCATTCATCTCATTAACAGCTGTAATCCTAATAATCTTTATTATTTGAGAGGCTTTTGCTTCAAAACGAGAAGTAACAACCGTAGAACTAACTACAACTAACCTAGAATGATTACACGGCTGTCCACCACCCTACCACACATTTGAAGAGCCCGCTTTTATCAAAGTTAATAAC------ATGGCATATCCATTTCAACTAGGATTTCAAGACGCCTCATCACCAATTATAGAAGAATTACTTCACTTTCATGACCATACTCTTATAATCGTATTCTTAATTAGCTCACTAGTACTATATATTATTTCACTAATATTAACTTCCAAATTAACACATACTAGCACAATAGACGCCCAAGAAGTAGAAACAATCTGAACAATTCTACCAGCAATTATTCTTATCCTAATTGCCCTGCCATCCCTACGAATTCTCTACATAATAGATGAGATTAATAACCCATCACTCACAGTTAAAACAATAGGCCATCAATGATATTGAAGCTACGAATACACAGACTATAATGACTTAACTTTTGACTCCTACATAGTCCCAACAACCGACCTAAAACCCGGAGAACTTCGTCTACTAGAAGTAGATAACCGAGTAGTACTGCCCATAGAACTTCCTATTCGAATACTTATTTCATCAGAAGACGTGCTACACTCATGAGCAGTCCCATCTCTAGGATTAAAAACTGATGCTATTCCAGGACGACTAAACCAAGCAACACTAACCTCTACCCGACCAGGACTATTTTACGGCCAATGCTCCGAAATTTGCGGAGCAAACCACAGCTTCATACCTATCGTACTTGAACTTGTTCCACTTAAACATTTCGAAAACTGATCTACATCAATAATT------ATGACCCACCAAACACACGCTTATCACATAGTAAATCCTAGTCCCTGACCTCTAACAGGTGCACTATCTGCCTTATTATTGACCTCAGGACTAATTATATGATTCCACTTTAACTCATCTACCCTACTAACCTTAGGTTTATTAACAAACATCCTTACGATATATCAATGATGACGTGATATTATCCGAGAAAGCACCTACCAGGGCCACCACACTCCAGTAGTACAAAAAGGCCTGCGATACGGCATAATTCTTTTCATTATTTCAGAAGTTTTCTTTTTCGCAGGCTTCTTCTGAGCTTTCTACCACTCTAGCCTAGCCCCAACCCCAGAACTAGGAGGCTGCTGACCACCTACAGGTATTTTCCCTCTAAATCCAATGGAAGTACCCCTATTAAACACCGCTATTCTGCTAGCCTCCGGAGTTACCATTACATGAGCTCACCACAGCCTAATAGAAGGAAACCGAACTCAAATAATTCAAGCACTGTTCATCACTATCTCCTTAGGTGTGTATTTTACCCTCCTGCAAGCCTCCGAATACTACGAAGCTCCATTCACAATTGCCGACGGAATCTATGGCTCCACTTTCTTTGTAGCCACAGGATTCCACGGACTACACGTAATTATTGGCTCCACTTTTCTTTCAGTTTGCTTCCTACGACAACTAAAATTCCACTTCACATCAAACCACCATTTTGGATTTGAAGCTGCCGCCTGATATTGACACTTTGTTGATGTCGTATGATTATTCCTATACGTTTCTATCTATTGATGAGGATCAATGACCAACATTCGTAAAACCCACCCTCTTATCAAAATTATTAATCACTCATTTATTGACCTTCCAACTCCTTCTAACATCTCAGCATGATGAAACTTTGGATCCCTCCTTGGAATCTGCCTCATCATCCAAATTGTCACAGGCCTATTTTTAGCTATACACTACACATCAGATACCTCAACCGCATTCTCATCTGTAACCCATATTTGCCGAGATGTAAACTACGGCTGACTAATCCGCTATCTTCACGCAAACGGAGCATCCATATTCTTCATCTGCTTATTTATCCACATTGGACGAGGGATTTATTACGGATCATACCTATACTCTGAAACCTGGAACATCGGAATTATCCTCCTATTCACCACAATAGCTACTGCTTTCATAGGATACGTCCTTCCATGGGGACAAATATCTTTTTGAGGCGCTACCGTAATTACAAACCTTTTATCTGCCATTCCATACATTGGCACCAACCTAGTAGAATGGATTTGAGGCGGCTTTTCAGTTGACAAAGCAACACTAACACGATTCTTCGCCTTCCACTTTATCCTGCCATTTATTATTGCAGCTCTAGCTATAGTCCATCTACTATTTCTACACGAAACAGGATCTAACAACCCTTTAGGATTAATTTCTGACTCAGACAAAATCCCTTTCCACCCTTACTACACAATCAAAGACCTTCTAGGCTTATGCCTACTAATCCTACTATTACTCCTACTTGTATTATTTTCTCCAGACCTATTAGGAGACCCGAGCAACTATACCCCAGCTAACCCACTAAGCACACCTCCCCATATCAAACCAGAATGATACTTCCTATTTGCGTACGCCATCCTACGATCAATCCCAAACAAATTAGGAGGAGTGCTAGCCCTAGTAGCCTCCATTCTAATTCTAGCAATCTTCCCACTCTTACATACAGCAAAACAACGAAGCATAACATTCCGTCCACTTAGCCAATGCCTATTCTGAATTCTAGTAGCAGACCTAATTACACTCACATGAATTGGGGGCCAACCAGTAGAACACCCATTCATCATCATTGGCCAACTAGCATCAATCCTATACTTTATTATTATCCTGATCCTTATACCTATCACCAGCATAATTGAAAACAAAATACTTAAATGA------GTGTTCTTCATCAATCTTCTCTCACTAATTATCCCGATCCTACTAGCTGTAGCTTTCCTGACATTAGTTGAACGAAAAACCCTAGGATATATACAACTCCGAAAAGGACCAAATATCGTAGGCCCATACGGCCTACTTCAACCCATTGCTGATGCAGCAAAATTGTTCATTAAAGAACCTTTACGACCTGCAACCTCCTCAACACTTATATTTACTATTGCCCCTATCCTAGCCCTAACATTGGCCTTAACTATATGAATTCCACTTCCAATACCATACCCACTAATCAACATAAACTTGGGAATTCTCTTCATTCTAGCAATTTCAAGCTTAGCTGTATATTCAATTTTGTGATCAGGATGAGCATCAAACTCAAAATATGCCCTTATCGGAGCATTGCGAGCAGTTGCCCAAACAATCTCCTATGAAGTTTCACTAGCCATTATTCTTCTATCAGTTATACTCATCAATGGCTCATTTACTCTAGCCTCTCTGACCATTACCCAAGAACATATTTGACTAATTATTCCAACCTGACCACTAGCCATAATATGATTTATTTCCACACTAGCCGAAACAAACCGAGCACCCTTCGACCTAACAGAGGGTGAATCAGAATTAGTATCAGGATTCAACGTCGAATATGCTGCCGGACCTTTCGCCTTATTTTTCCTAGCTGAATATGCTAATATTATCATAATAAATGCCCTAACCACACTACTATTTCTAGGGTCCTTTCATAACCACGCCCATCCAGAACTATTTACTACCAATTTCATTCTTAAAACTATAATTCTAACAATCTGCTTTCTATGAATCCGAGCTTCGTACCCTCGATTCCGCTACGATCAACTTATACACCTACTATGAAAAAACTTCTTACCACTTACTCTTGCTCTATGTATACTTTATATCTCAATTCCAATCATACTAGCATGTATTCCCCCTCAA---ATAAACCCCTTAATCTTCTTAATAATCATAATAACCATATTATCAGGAACAATTATTACTATACTCAGTTCTCACTGATTTACAGCTTGAATAGGGCTAGAAATAAATATATTCGCCATCATCCCGATTATCATCAAAAATCATCACCCTCGA---TCAATTGAAGCCGCCACTAAATATTTCCTTACACAAGCAACCGCATCCATGCTTTTAATACTAGCTATTATACTTAATTTTCTACTATCTGGACAATGATCAATTATCTCCACACCAAGCTCCTTCACCTCCTTTATCCTTGTGACCGCACTAATCATAAAACTAGGGATAGCCCCTTTCCACTTTTGACTGCCAGAAGTAACCCAAGGAACTCACCTAAGCTCAGGACTTCTTATTCTCACCTGACAAAAACTAGCCCCATTCTCAATTCTATATCAAATCTCAAATCACATCAATCCAACCCTACTAATAACTTCCGCTTTCCTATCAATCCTCATTGGAGGATGAGGCGGACTAAACCAAACCCAACTCCGAAAAATCCTAGCTTACTCCTCTATCGCCCATATAGGCTGAATAGCAATAATCCTAATCTATAACCCCACTCTCACTCTCCTAAACTTACTAATTTACATTACACTAACCTTATCCGCCTTTATATTGTTAATTATCAATTACTCCACATCAACCTCCTCCCTATCTCTTTTATGAAATAAGACCCCACTTATTTCACTCGCCCTGATAGCCATCCTACTTTCAATAGGAGGACTTCCTCCCTTATCAGGCTTTATTCCAAAATGACTAATCATACAAGAACTAACAAAAAATCTCAACGCTATCCTACCCTTCCTCATAGCTACCCTAGCCCTTCTCAACTTATATTTTTATATGCGACTAATCTACTCTTCATCACTTACTATCTTCCCATCAATAAATAACATAAAAATTAAATGACAATTCAATAATCAT---AACATCTACCCTGGCATCTCACCCATTATACTTCTGTCCACCATAATTCTACCTCTAACTCCAATATACATATCTTTATTC---ATCAACCTTGCTATCTCCTTAATTACAAATATATCTCTAGCTTCTTTATTAGTACTAATTGCATTCTGACTTCCACAACTTAACACCTACATAGAAAAAACTACCCCATATGAATGCGGATTCGACCCAATAGGATCTGTATGATTACCCTTCTCAATAAAATTTTTCCTAGTAGCTATTACATTTTTATTATTCGACCTAGAAATCGCTCTACTACTTCCTCTCCCTTGAGCAATCCAAACGAACAATCTAAAACTAATACTATTTATGGCACTTCTCCTTATTTCCCTCCTAGCCCTTAGCCTGGCATATGAATGAATACAAAAAGGACTAGAATGAATTGAA---ATGCTAAAATACATCATCCCCACTATCATATTAATCCCACTCACCTGATTCTCAAAAAACTCTATAATCTGAATCAACTCCACTATCTATAGTCTATTAATCAGCTTAGCTAGCCTAATGCTCCTAGACCAACCACACGACATAGGACTAAACTTCTCATCCTTATTCTTCTCAGACGCCCTTTCTACACCACTACTTATCCTCACCTGCTGATTACTTCCCTTAATATTGATAGCTAGCCAACATCATCTTCACCCAGAATCCCTCCAACGAAAAAAATCATACATTACTATACTAATCCTCCTACAACTATTCCTTATTATAACATTCGCTGCTGCAGAACTAATTCTATTCTATATCTTATTCGAAGCCACTCTTATCCCAACCCTCATCATTATCACCCGCTGAGGAAACCAAACAGAACGACTAAACGCTGGCCTTTACTTCCTTTTCTATACACTTATTGGGTCCCTCCCATTACTAGTTGCCCTTATATGAATTCAAAATTCTCTGGGGACCTTAAATTTTCTAATTATACAATTATGAGCACAACCCCTCCCACATTTATGATCTTCTAATTTCCTATGACTTGCGTGCATAATAGCATTTATAGTAAAAATACCCCTATATGGTCTACACCTGTGACTTCCAAAAGCACACGTAGAAGCCCCCATCGCAGGCTCAATAGTCTTAGCCGCAATTCTACTAAAACTAGGTGGCTATGGCATGCTACGTATCTCAATTCTACTGGACCCAGTAACAAATCACATAGCATACCCATTTCTAATACTATCACTATGAGGAATAGTAATAACTAGCTCAATGCTCTTACGCCAAACAGACCTTAAATCCCTTATCGCATACTCTTCTGTCAGCCACATAGCCCTAGTAATCATCGCCACTCTCATTCAAACTCCATGAAGCTTTATAGGAGCTACAGCCCTGATAGTAGCCCATGGCCTAACTTCATCCATATTATTCTGTCTAGCCAACTCCAACTACGAACGAATCCACAGCCGAACCATAATTCTAGCTCGAGGACTACAAGTACTACTACCACTTATATCTGCTTGATGACTACTAGCCAGCCTAACTAATCTAGCACTTCCCCCAACAATTAATCTTATCGGAGAACTATTCGTAGTTACATCATCTTTCTATTGATCAAACCTTACTATAATCCTAATAGGACTAAACATCCTAATCACAGCTCTTTACTCACTTTATATATTAATCACAACCCAACGAGGAAAATTCTCCCACCACATCACAGCTATTATCCCTTCTTATACCCGAGAAAACACACTTATAGCTCTACATATCATCCCTCTACTCCTTCTCACATTAAACCCCAAAATCATTCTTGGCATCACCTATATGCCACCTATCTATATAAATATTATTCTAGCATTTACTCTATCCTTAATAGGAATATTAGTCTACCGATCCCACCTCATGTCCTCTCTCTTATGCTTAGAAGGAATAATACTATCCCTATTCATTCTAGGAACTACTATAGCCCTTAACATACACTTTACACTAATAACAATACTGCCAATCGTCCTACTAGTATTCGCTGCATGCGAAGCCGCTGTCGGCCTATCTTTACTAGTAATAGTATCAAACACTTACGGACTGGACTACGTACAAAACCTTAACCTTCTACAATGC---------ATTAACATCCTCCCAATAAGTTCCCTACTCTCACTGATTATTCTCATTATCCCTATTACCATAACCATCTTCCCCAAGATCTATAACCCCCTTAAATACCCTATCTATGTAAAAACAGCCACTTCTTATGCTTTCATAACCAGCCTAATCCCAACAACAATATTTATCCACTCTAACCAAGAAGCCCTAATTTCAAACTGACATTGAATTACTATCCAATCTTTCAAACTATCTATAAGCTTTAAATTCGACTACTTCTCACTAATCTTTATGTCAGTAGCCCTATTCGTAACATGATCAATTATAGAGTTTTCACTATGATATATACACTCAGACCCTAACATTAACCGCTTCTTCAAATATTTACTCTTATTCCTAATCACCATAATAATTCTAGTAACAGCTAACAACCTACTTCAGCTGTTTATTGGGTGAGAAGGAGTAGGAATCATATCATTTATACTCATTGGCTGATGATCAGGACGAACTGATGCCAATACAGCTGCTCTACAGGCAGTTCTCTATAACCGAATCGGGGACATTGGCTTTGTTTTATCAATAGCCTGATTTATAGTCCACTCTAACTCATGAGAACTTCAACAAATTTTTATTACATTTCCAATAGAAAATTCACTACCCCTTCTAGGCCTAATTCTAGCTGCAACAGGTAAATCGGCCCAATTTGGACTTCATCCATGACTGCCAGCAGCAATAGAAGGTCCTACACCAGTCTCAGCCCTACTACACTCCAGTACTATAGTTGTAGCAGGGATCTTCCTACTTATTCGATTCCACCCTATCCTAGAAAACAACAGCACTGCCCTAACATCTATCCTATGTATCGGCGCAATTACCACCCTATTTACAGCCCTATGTGCTCTTACGCAAAACGACATTAAAAAAATCGTAGCATTCTCAACATCAAGTCAATTAGGCCTAATAATAGTAACTATTGGAATCAATCAACCCTACCTGGCCTTCATACATATTTGCACGCATGCCTTCTTCAAAGCAATATTATTTCTATGCTCAGGCTCTATCATTCATAGCCTAAATGACGAGCAAGACATCCGAAAAATGGGCGGCTTGTACAAATCCCTTCCATTTACAACAACCTCACTAATTGTAGGAAGCTTAGCACTAACCGGAATACCATTCCTAACAGGATTTTATTCAAAAGACCTAATTATCGAATCAGCAACTTCATCCTACACCAACGCCTGAGCCCTAACCATTACCCTAATCGCTACATCCATAACAGCAGTATATAGCACCCGAATTATCTTCTTCACCCTACTAGGGCAACCACGATCACCTTCACCCATCATAATTAACGAGAATAACCCAGCCCTTATTAACTCAATCAAACGTCTTACCATTGGAAGTATCTTTGGCGGCTACCTAATCTCCATAAACCTACTTCCTACTTCAATTCCACCTATAACTATACCACCATACATTAAATATACAGCACTCTCAATTACATTAATTGGTTTTATACTAGCAATAGAACTAAACTCCCTTACCTACAACCTTAAATTTAAGTACCCTGCCCACCAATTTAAATTCTCTAACATACTAGGATATTACCCCTCTATTATACACCGCATCCCCCCATTATCCTTATTAACTATTGGTCAAAAACTAGCAACTACCATCCTTGATCTCATCTGACTTGAAAAAGCTATTCCAAAAAACATTACATCAATAAACCTCATATTATCTATCAAAACCTCCAACCAAAAAGGATCAATCAAACTATATTTTCTCTCTTTCTTTATCTCCCTAATCATAGGACTTTTAATCTCCATT---------------ATGGTTTATGCTGTTTTTATGTTAAGTGTGATTCTTGCAGTTGGTTTTGTGGGATTTTCTTCTAAGCCGTCTCCTATTTATGGGGGGTTGTGTTTGATTGTAAGTGGAGGAGTTGGGTGTGGGCTGGTAATTAATTTTGGTGGGTCATTTTTGGGGTTGATGGTATTTTTAGTGTATTTAGGAGGTATACTGGTAGTGTTTGGGTATACTACGGCTATGGCTACTGAGGAGTATCCGGAGGCTTGAGTATCGGATGTTGTTGTGTTCTTGTCCTTGTGTGTTGGGTTAATAATGGAGTTTGGGTTAATTATGTGATTGGTTAGTGGGGATGGGTTG---TTT------GGA---TTTGATTTTGGGGATTTGGAGAATTGGTTAGTTTTTAGTAGTGATGAAATGTATATAGTTCGTGGGGATTGTGCTGGTGGGTCTTTTTTATATAATTATGGTAGTTGGGTATTAGTTATGGCTGGGTGGTCTTTGTTTATTAGTGTGTTTATTGTTATTGAGATTACTCGGGGCCGT---
>Galeopterus_variegatus 11439
ATGCCACAACTGGACACCTCAACATGATTCACCACTATCACATTTACAATCCTAATACTCTTTACTACATTTCAACTAAAACTTTTAAAATTTACTTATTATCCCGACCCCACAGAAAAACCTATTAAATCGTTTAAACCCAAAAACCCATGAGAAAAAAAATGAACGAAAATCTATTTAACTCATTCACAACCCCAACAT---ATGAACGAAAATCTATTTAACTCATTCACAACCCCAACATTAATAGGTCTACCTATCGTAGCCCTTATCATCTTTTTACCTAATATAATATATCCCTCCCCCTCCCGCCTCATCAATAACCGCTTAACATCTCTGCAAATATGACTAGTTCAACTTATCCTAAAACAACTAATAACAGTACACAATATCAAAGGACGATCATGATCCCTAATACTAATTTCACTAATCCTATTTATTGGCTCAACAAATCTACTAGGACTATTACCCCACTCATTTACACCTACCTCCCAATTATCACTAAACCTAGGTATAGCAATCCCCCTATGAGCCGGAACAGTAATCCTAGGCCTTCGCAACAAAATAAAAAAATCCCTGGCTCACCTTCTACCCCAAGGCACACCCACCCCCCTTATCCCAATACTTGTAATTATTGAAACCATCAGTCTCTTCATTCAACCCTTAGCCTTGGCCGTACGATTAACAGCTAACATTACAGCAGGCCACCTGCTCATGCACCTTACTGGAAACGCCACATCTACATTAATCACCCTAAGCCCCCCAACAACTCCAACTATCTTTACCCTTCTTGTCCTACTCACCATGCTTGAACTCACCGTAGCCCTAATCCAAGCCTACGTATTTACCCTCCTAGTAAGCCTCTACCTGCATGACAACACCATGTTCATTAATCGCTGGTTATTCTCAACAAACCACAAAGACATTGGCACGCTCTACCTCCTATTTGGTGCCTGAGCCGGGACAGTAGGAACAGCCTTAAGCCTTCTCATCCGAACTGAGCTAGGCCAACCCGGGGCTTTCCTCGGCGATGACCAAATCTATAATGTCATCGTAACCGCCCATGCATTCGTGATAATTTTTTTTATAGTTATACCAATTATAATCGGGGGTTTTGGCAACTGACTAGTCCCCCTTATAATTGGAGCCCCTGACATGGCATTCCCCCGAATAAACAATATAAGCTTCTGGCTCCTTCCTCCGTCCTTCCTACTTCTACTCGCCTCCTCAATAGTAGAAGCCGGGGCTGGAACGGGCTGAACAGTTTACCCACCTCTAGCTGGTAATCTAGCCCATGCCGGTGCCTCCGTAGACCTCACTATCTTCTCCTTACACCTAGCAGGTATCTCCTCAATCCTAGGGGCAATCAATTTCATTACTACCATCATTAACATGAAGCCACCAGCAATGTCCCAATACCAAACTCCCCTATTCGTGTGATCCGTCCTAATCACAGCTATTCTCCTTCTCCTCTCACTCCCCGTCCTAGCCGCCGGCATCACCATACTACTAACGGACCGAAATTTAAACACCACGTTCTTTGACCCTACGGGAGGAGGGGATCCCATTCTATACCAACACCTATTCTGATTCTTTGGGCATCCCGAAGTCTATATCCTTATCCTTCCCGGCTTCGGAATAATCTCCCACATTGTAACCTATTATTCAGGCAAACAAGAGCCTTTCGGGTATATAGGAATAGTCTGAGCTATAATATCCATTGGTTTCCTAGGCTTTATCGTCTGAGCCCACCACATATTCACAGTAGGGATAGACGTAGACACCCGAGCATACTTTACATCAGCCACGATAATTATTGCAATTCCCACGGGCGTGAAAGTATTCAGCTGACTTGCTACACTGCACGGAGGAAATATCAAATGATCCCCCGCCATACTATGAGCCTTGGGTTTTATTTTCCTATTCACAATCGGGGGCCTAACAGGAATCGTATTAGCTAACTCATCACTGAATATTGTGCTACACGACACATATTACGTAGTAGCACACTTCCACTATGTTCTATCCATAGGAGCAGTGTTCGCTATTATAGGAGGCTTTGCCCACTGATTTCCCCTATTTTCAGGCTATACCCTTAACACCACCTGAGCTAAAATTCAATTCCCAGTAATATTTGTAGGTGTAAACCTAACATTCTTTCCACAACACTTTCTGGGTCTATCAGGAATACCACGGCGGTACTCCGACTATCCAGACGCATACACCACATGAAACACGATTTCATCCATGGGGTCTTTCATCTCTTTGACAGCGGTCATACTTATAGCCTTTATAACATGAGAAGCTCTCGCCTCAAAACGAGAAGTCTTAACGGTAGAACTCCCTACCACAAACCTAGAATGACTGCATGGCTGCCCTCCTGCTTACCACACGTTCGAAGAATCAACATTCGTAAAGCTCAACGAGAAAGGAATGGCGCACCCACTACAATTAGGGCTTCAGGACGCTTCCTCCCCCATCATAGAAGAACTACTATACTTTCATGACCATGCCCTAATAATCGTATTCTTAATTAGCTCCCTAGTCCTCTACACCATCTCCCTAATGCTAACCACTAAACTCATGCACACAAGCACTATAAATGCCCAAATAGTAGAAACCATATGAACCATCTTACCCGCTGCTATCCTAACTTCAATTGCCCTCCCATCGCTACGGATTCTTTACATAACAGACGAAATCAACAACCCCCTCTTAACCATCAAAACTATGGGCCACCAATGATACTGGAGCTATGAATATACAGACTATATAGACCTAAACTTCGACTCGTACATAATCCCAACCCTCGACCTAAAACCAGGAGAACTCCGACTTCTAGAAGTTGATAACCGAACTGTACTCCCAATAGAAACCCCAATCCGCATATTAATTTCATCTGAAGACGTATTACACTCCTGAGCTGTGCCCTCACTAGGCCTAAAGACTGACGCAATCCCAGGACGTCTGAACCAAACAACCCTATCAGCAACACGACCTGGCCTGTTCTATGGGCAGTGCTCAGAAATCTGTGGCTCAAATCATAGCTTCATACCCATCGTACTGGAACTCATTCCACTTAAACATTTCGAAACCTGATCAGCCCTAACATCA------ATGACCCACCAAACCCACGCCTACCATATAGTTAACCCTAGCCCTTGACCACTCACAGGAGCCCTATCTGCCCTACTCATGACGTCCGGCCTGACAATGTGATTTCACTTTAACTCCGGCACCCTACTAACCCTAGGGCTATTAACCAACTCACTAACCATATATCAATGGTGACGAGATGTAGTACGGGAAAGCACCTTTCAGGGACACCATACAGCCGTTGTGCAAACAGGACTACGATACGGAATAATTCTCTTCATTATATCTGAGGTTTTTTTCTTCGCCGGGTTCTTCTGAGCCTTCTACCACTCAAGCCTAGCTCCAACCCCTAACTTAGGAGGCTATTGACCGCCAGCAGGCATCAATCCTCTCAACCCCATGGAAGTTCCATTACTCAATACACTAGTACTATTAGCCTCTGGGGTATCTATCACCTGGGCTCACCACAGCCTTATAGAAGGAAACCGCAAACATTCACTACAAGCCCTCCTCATCACAATCTCCCTAGGCATCTACTTCACACTCCTCCAAACCTCAGAGTACTTCGAAGCCTCCTTCACTATTTCCGACGGCATTTATGGATCAACATTCTTTGTAGCAACGGGCTTCCACGGTCTTCACGTAATGATTGGATCTACTTTTCTCACCATCTGCTTCCTACGACAACTAAAATTCCACTTTACATCCAAACATCATTTCGGCTTTGAGGCCGCCGCCTGATACTGACATTTTGTAGACGTAGTCTGGCTATTCTTATATATTTCTATCTACTGATGAGGATCAATGACCAACATCCGAAAATCCCACCCTCTCCTAAAAATCATTAACCATTCATTCATTGACCTTCCCACACCATCGAACATCTCAACATGATGAAATTTCGGCTCACTACTAGGTACATGTTTAGTGATCCAAATCATCACAGGACTCTTCCTGGCCATACACTACACAGCAGACACAACAACAGCATTTTCATCCATTGCCCACATCTCACGAGACGTAAACTACGGCTGAATCATCCGACAGACTCATGCCAACGGAGCATCCATATTTTTCATTTGCCTCTTCATCCACACAGGCCGAGGCCTCTATTACGGATCTCATACCTATTCAGAAACCTGAAATATCGGCATTATCCTACTTTTCTTAATCATGGCAACAGCCTTCATAGGTTATATTTTACCCTGAGGACAAATATCATTCTGGGGGGCAACAGTGATCACAAACCTACTATCCGCCATCCCATACATCGGCACGAACATAGTAGAATGGATCTGAGGAGGATTCTCAGTAGACAAAGCCACCCTCACACGCTTCTTCGCCCTCCATTTTATTCTCCCCTTCGCTATCCTAGCCCTAGTAATCGTTCATCTCCTATTCTTACACGAAACTGGATCCAACAATCCCTCAGGAATCCCATCAAACTCAGACAAAATCCCATTCCACCCCTACTATACAATTAAAGACATCCTAGGAATACTCTTACTCGTCCTACTACTCCTCACCCTCACTCTCTTCTACCCAGACCTCCTAGGGGACCCTGACAACTACACCCCAGCCAACCCCCTAAACACACCATCCCACATCAAACCAGAATGGTATTTCCTATTTGCCTACGCAATCCTACGCTCCGTCCCCAGTAAACTAGGAGGAGTCCTCGCCCTAATTACATCCATTCTAATCCTAGCACTCATCCCAACCCTACGATTATCTAAACAACGCAGCATAATATTCCAGCCAATTAACCAATGCCTATTCTGAATCCTAACCGCCAACCTCCTCACACTCACCTGAATTGGGAGCCAACCAGTAGAACATCCCTTCACCCTCATCGGCCAAGCAGCGTCCCTCCTATACTTCTCCACCATCCTTATCCTCATACCCTTAGCTAGCCTCATTGAAAATAAACTCCTCAAATGA------ATGCACACTATCAACACACTCTCACTCATTATCCCTATTATACTCGCCATAGCATTCCTCACCCTCGTAGAACGAAAGACATTAGGCTACATGCAACTTCGCAAAGGACCCAACATCGTAGGCCCCTTTGGCCTCCTCCAACCTTTTGCCGATGCAATAAAATTGTTCACCAAAGAACCCCTCCAACCACTAACATCAACTACCCTCCTATTTATTACTGCACCCGCACTAGCCCTCACCCTAGCCCTCACTACATGAATACCACTGCCAATACCTTACCCCCTAATCAACCTAAATATAGGAATAATATTTATTCTTGCTATCTCAAGCCTATCCGCCCACTCAATCCTATGATCAGGATGAGCTTCAAACTCAAAATACGCCCTAATCGGAGCCCTACGAGCAGTAGCCCAGACAATCTCATACGAAGTAACCCTAGTTATCATCCTTGTAGCAGTCCTACTCATGAACGGGTCCTACACCCTAACAACCCTAATCACCACCCAAGAATTTATGTGATTAATTATTCCATCATGACCACTGGCCATAATATGATTCGTCTCAACCTTAGCAGAAACCAACCGAGCCCCGTTCGACCTAACAGAGGGTGAATCAGAACTTGTATCAGGATTTAACGTCGAATATGCCGCAGGCTCCTTCGCCCTATTCTTTATAGCCGAGTATATTAATATTATCATAATAAATGCCCTCACCATTACCATCTTTCTAGGAACGTCCTACAATACTTCCATACCAGAAACCTTCACACTCAACTTTACCACTAAAACCCTGCTCCTAACAACCCTATTCCTATGAATCCGAGCTTCATACCCACGATTCCGATATGACCAACTTATACATCTCCTATGAAAAAATTTCCTCCCACTAACACTAGCCCTATGCATATGACACATCTCAATACCCATCTTATTATCAGGCATCCCCCCCCAAACCATTAACCCCATAACTCTCTTCACCATCCTCGTAACCTTACTTACAGGTACTACACTTACAATACTAAGCTCTCACTGGCTATTAATCTGGACAGGACTGGAAATAAATACATTAGCCCTCATCCCCATTCTAATAAAAAAAACCAACCCACGA---TCAACAGAAGCAGCCACCAAATATTTCCTCACACAAACAACAGCCTCCATACTCCTTATAATAGCTATTTTAATCAACATAACAAGCTCAGGACAATGAACAACCACAAACATAAATAACCCCTCAACAACCCTACTAGTAACACTAGCACTAATCATAAAACTAGGCCTGTCCCCCTTTCACTTCTGAGTTCCAGAAGTCACACAAGGAGTCCCCCTAACATCAGGCATAATCCTCCTGACATGACAAAAACTAGCCCCCATCTCAATTTTATTTCAACTAGCACCACTGCTCAGTCCCCATATCATTCTAATCTCCGCCACCCTATCCATCTTAGTAGGAGGCTGAGGAGGACTAAACCAAACACAACTACGAAAAATCATGGCCTACTCATCAATTTCACACATAGGATGAACCACAGCCATCCTCATCTATAACCCCTCCACCACAATCCTCAACCTATTAGTTTATATTCTCCTCACACTCACTACCTTCAACCTATTAACCATTTACGCCAACCACACGACCTCATCCCTAGCACTCCTATGAAATAAAAACTCACTGATCGCCCTCGCAATTCCCCTCACTCTATTATCACTAGGAGGACTCCCCCCACTAACAGGATTTCTACCCAAGTGAGCCATCATTCAAGAAATAGTAAAAAACAATAACATCATCATACCCACGTTCATAGCTATCGCAGCACTGCTTAACCTCTACTTTTACATACGACTAATCTATTCCACAGCCCTAACTATATTCCCAACGACCAATAACACAAAAACAAAATGACGATTCGAAAGCACG---AAACAGACACTTTTTTTACCAACACTAGTAATCCTATCCACACTCCTTCTCCCCCTAGCCCCCATTCCCCCCATACTAGAT---ATTAACCTAACACTAACCCTTTTCATTAACTCAACCCTAGCACTCCTACTTATTACCATTGCCCTATGACTCCCCCAGACATATATCTACGCAGAAAAATCAAGTCCATACGAATGTGGATTTGACCCAGTAGGATCTGCCCGCCTACCCTTCTCCATAAAATTTTTCCTAGTGGCCATCACGTTCCTGCTATTCGACCTAGAAATTACTCTCCTACTCCCACTCCCATGAGCCACTCAAATAGATAACCTCACACTAATACTTATCATTGCACTTATCTTAATCATTACACTAGCACTAAGCCTAGCCTACGAATGATCTCAAAAGGGCCTTGAATGAGCCGAA---ATGCTAAAACTCATTATCCCCACAATCATGCTTATCCCCACTACATGATATTCTAGCAATAAAATAATTTGAATTAACTCGACAACTCACAGCCTACTGATTAGCCTCATCACCCTTCTTTTCTTAAACCACAATGACGAAAACAGCATAATCACATCACTAAGTTTCTTCTCAGACCCCCTCTCATCCCCCCTTTTAATATTAACAACCTGACTTCCTCCCTTAATAATCATAGCAAGCCAACATCACCTCTCCAAAGAAACACACACCCGAAAAAAACTATATATCACTATATTAGTTTTACTACAACTATTCCTAATCATAACGTTTGCTGCCACAGAACTAATAATATTTTACATTATATTTGAAGCAACACTAATCCCAACCTTAATTATCATCACCCGATGAGGCAACCAACCAGAACGACTGAATGCAGGACTCTACTTCTTATTTTACACTCTCTTCGGCTCCATACCACTATTAATTGCACTAACCTACATCCATAACTCCACCGGTTCCCTAAACCTACTACTGTTGCCACACTGGACCCAAATGTCACCACCCCTATGGTCTAGTACCCTCCTATGAACAGCATGCATGACCGCATTTATAGTAAAAATACCACTCTACGGACTTCACCTCTGACTACCAAAAGCACACGTAGAAGCTCCAATCGCCGGATCCATAGTTCTCGCAGCCATCCTTCTAAAACTAGGAGGGTATGGGATAATACGAATCACCATTATTCTAAACCCCCCTACAACCCCCATGACTTACCCCTTCCTCATTCTCTCCTTATGAGGAATAATTATAACAAGCTCTATCTGCCTACGCCAAACAGACTTAAAATCTCTCATCGCATATTCATCCGTCAGCCACATAGCCCTAGTGATCGTAGCCATTCTAATCCAAACACCATGAGGATTTACAGGGGCTATAACCCTTATAATTGCCCACGGACTCACATCATCCTTACTCTTCTGCCTTGCAAACTCCAACTACGAACGCGTCCACAACCGAACAATAATCCTGGCCCGTGGACTGCAAGTACTCCTTCCCCTGATAACGACGTGATGACTACTAGCCTCCCTAGCCAATCTAGCCCTCCCACCAACTATCAACCTAATCGGGGAATTATTCGTAATAATAACAGCATTCTCCTGATCAAACATTACAATTATTCTCACAGGACTCAACATACTAATCACAGCCTTATACACCCTATTCATACTAACCACAACACAACGAGGCACTCTTACACACCATATTAATAGCATCAAACCAACTTTCACACGGGAAAACTCCTTAATACTTATACATATTATTCCACTTCTACTTCTCTCTCTTAACCCCAAAACAACCCTGGGACTCTTTCACATGCCCCCAATCTACATTAACATTATTCTAGCATATACCGCATCCCTTGTGGGATTATTAATATACCGGTCTCACTTCATATCCTCACTATTATGCTTGGAGGGCATAATACTATCCCTATTCATTCTGGCCACTATCCTATCCCTAAACCTACACTTCACCCTGTCCTTCACCCTCCCTATTATTCTCTTAATTTTCGCGGGATGCGAGACCGCTGTAGGCCTAGCACTCTTAGTAATAATCTCCGACATCTACGGCCTGGACCATGTACAGAACCTTAATCTCCTACAATGC---------ATAAACCTAACCATATCACTAATAATTACCTCACTTATCATTCTTATCATCCCCACCCTCTCCAACATA------------------CATAAACACTACCCCTACTACGTAAAAACCCTGACCCAAATCGCCTTCTTAACCAGTCTTCTACCTGCCCTCACATTTATCTACTCTAACCAAGATGCAGTCACCTCCAACTGACACTGAATCACCGTCCAAACACTAGAACTATCCATTAACCTCAAACTAGACTACTTCTCCATAATCTTCACCCCGACAGCTCTCTTCATTACATGGTCTATCATAGAATTTTCCCTTTGGTATATAAAACCAGACCCCAACATCAACAAGTTTTTTAAATACCTACTCATTTTTCTCACCATAATACTCATCCTAACAACCGCCAATAATCTAATACAGCTCTTTATCGGATGGGAAGGAGTAGGCATTATATCCTTCCTCCTAATTGGGTGATGATATAGCCGAACAGACGCAAACACAGCAGCCCTACAAGCAATTATCTACAACCGCATCGGCGACATTGGATTTATCCTAGCTATAATATGATTCTCCACATACTCAAACACGTGGAACCTCCAACAACTATTTATCCTCAACACAGACCCAAATCTCACCCCACTAGTAGGCCTTCTACTTGCAGCAGCAGGTAAATCCGCCCAATTCGGCCTACACCCGTGACTTCCCTCTGCAATAGAAGGCCCCACACCCGTTTCAGCCCTACTCCACTCCAGTACAATAGTTGTAGCAGGAATCTTCCTACTAATCCGATTTCATCCCCTAATAGAAAATAACAAGACGGTTCAAACGCTAGCACTATGCCTAGGTGCCCTCACCACACTATTTACAGCGATCTGCGCTCTCACACAAAATGACATCAAAAAAATCATCGCATTTTCCACCTCAAGCCAGCTAGGTCTAATGATAGTAACAATCGGCATTAACCAACCGTACCTGGCATTCCTCCATATCTGCATACACGCATTCTTCAAAGCCATACTATTTATATGTTCCGGCTCCATTATCCATAACCTAAATAACGAACAAGACATCCGAAAAATAGGAGGCCTATACAAGACCATACCCCTAACATCAACCTCCCTAACCATTGGAAATCTCGCCCTAACGGGCATGCCATTCCTAACAGGCTTCTACTCCAAAGACCTGATCATCGAAACCATAAACACGTCGTATACCAACGCCTGAGCCCTCACAGTCACACTCATTGCCACCTCCCTCACAGCCGCCTACAGCACTCGAATTATTTTTCTTACATTACTAGGACAACCCCGCTTCCTAGCCCTAATGAACACTAATGAAAATAACCCCTACTTCGCCAACCCAACTAAACGTTTAATAGTTGGCAGTATCTTCGCCGGCTTCATCATCTCAAACAGCATCCCCCCAACAGATATCCCCCAAATAACTATACCCCCTTATCTCAAGCTATCTACCCTTCTCATTACCACTTTTGGCTTTATCCTAGCACTGGAACTATGTCTAGATTCACTCAGCCCAAACCCCAAATCACCCTCACCCCTACACAACTTCTCCACCCTTTTAGGATTTTTCCCTACCCTTGCCCACCGAATAGTACCCCACCTAAACCTCACTATAAGCCAATACACAGCCTCCCAAACACTAGACTTGACTTGACTAGAAAAAACAACCCCAAAAAGCATTGCCCACCTTCAAACACTAGCCGCGATAAACGTCTCCAACCAAAAAGGCCTAATTAAACTCTATTTCCTCTCTTTCCTAATCACAATTACAGTAACAACACTACTAGTTATT---------------ATGATATATTTTACGTTTTTGTTAAGCGTTATTCTTGTTGTTAGTTTTATAGGGTTTTCTTCTAAGCCTTCTCCCATCTATGGGGGGGTGGGATTGCTTGTTAGTGGGGGGGTTGGTTGTAGTATTGTGGTTAGTCTTGGGGGGTCTTTTTTAGGGTTAATAGTGTTTTTGGTTTATTTGGGGGGAATGATGGTGGTGTTTGGATATACTACTGCCATGGCTATTGAGGAGTACCCTGAAGCTTGGGGATCGAATGTTGTAGTTTTGGGGGCTTTGTTGTTGGGGTTGATGATAGAGTTATTTGTAGTGTTGTGAATAGTGTGTTATGATGAGGTAGAAGTT------GTT---ATTAGTTTTAAGAATATGGGCTATTGGGTGGTTTTTGAGGGGGAGGGGACGGGTTATTTTCATGGGGATTCTACGGGTGTAGCTGCGTTATATAGTTATGGGTGTTGATTGGTGGTGGTGGCTGGGTGGTCTCTGTTTATAGGTGTTGTTATTGTTATTGAAATTACTCGGGGTGGT---
>Mus_musculus 11439
ATGCCACAACTAGATACATCAACATGATTTATCACAATTATCTCATCAATAATTACCCTATTTATCTTATTTCAACTAAAAGTCTCATCACAAACATTCCCACTGGCACCTTCACCAAAATCACTAACAACCATAAAAGTAAAAACCCCTTGAGAATTAAAATGAACGAAAATCTATTTGCCTCATTCATTACCCCAACAA---ATGAACGAAAATCTATTTGCCTCATTCATTACCCCAACAATAATAGGATTCCCAATCGTTGTAGCCATCATTATATTTCCTTCAATCCTATTCCCATCCTCAAAACGCCTAATCAACAACCGTCTCCATTCTTTCCAACACTGACTAGTTAAACTTATTATCAAACAAATAATGCTAATCCACACACCAAAAGGACGAACATGAACCCTAATAATTGTTTCCCTAATCATATTTATTGGATCAACAAATCTCCTAGGCCTTTTACCACATACATTTACACCTACTACCCAACTATCCATAAATCTAAGTATAGCCATTCCACTATGAGCTGGAGCCGTAATTACAGGCTTCCGACACAAACTAAAAAGCTCACTTGCCCACTTCCTTCCACAAGGAACTCCAATTTCACTAATTCCAATACTTATTATTATTGAAACAATTAGCCTATTTATTCAACCAATGGCATTAGCAGTCCGGCTTACAGCTAACATTACTGCAGGACACTTATTAATACACCTAATCGGAGGAGCTACTCTAGTATTAATAAATATTAGCCCACCAACAGCTACCATTACATTTATTATTTTACTTCTACTCACAATTCTAGAATTTGCAGTAGCATTAATTCAAGCCTACGTATTCACCCTCCTAGTAAGCCTATATCTACATGATAATACAATGTTCATTAATCGTTGATTATTCTCAACCAATCACAAAGATATCGGAACCCTCTATCTACTATTCGGAGCCTGAGCGGGAATAGTGGGTACTGCACTAAGTATTTTAATTCGAGCAGAATTAGGTCAACCAGGTGCACTTTTAGGAGATGACCAAATTTACAATGTTATCGTAACTGCCCATGCTTTTGTTATAATTTTCTTCATAGTAATACCAATAATAATTGGAGGCTTTGGAAACTGACTTGTCCCACTAATAATCGGAGCCCCAGATATAGCATTCCCACGAATAAATAATATAAGTTTTTGACTCCTACCACCATCATTTCTCCTTCTCCTAGCATCATCAATAGTAGAAGCAGGAGCAGGAACAGGATGAACAGTCTACCCACCTCTAGCCGGAAATCTAGCCCATGCAGGAGCATCAGTAGACCTAACAATTTTCTCCCTTCATTTAGCTGGAGTGTCATCTATTTTAGGTGCAATTAATTTTATTACCACTATTATCAACATGAAACCCCCAGCCATAACACAGTATCAAACTCCACTATTTGTCTGATCCGTACTTATTACAGCCGTACTGCTCCTATTATCACTACCAGTGCTAGCCGCAGGCATTACTATACTACTAACAGACCGCAACCTAAACACAACTTTCTTTGATCCCGCTGGAGGAGGGGACCCAATTCTCTACCAGCATCTGTTCTGATTCTTTGGGCACCCAGAAGTTTATATTCTTATCCTCCCAGGATTTGGAATTATTTCACATGTAGTTACTTACTACTCCGGAAAAAAAGAACCTTTCGGCTATATAGGAATAGTATGAGCAATAATGTCTATTGGCTTTCTAGGCTTTATTGTATGAGCCCACCACATATTCACAGTAGGATTAGATGTAGACACACGAGCTTACTTTACATCAGCCACTATAATTATCGCAATTCCTACCGGTGTCAAAGTATTTAGCTGACTTGCAACCCTACACGGAGGTAATATTAAATGATCTCCAGCTATACTATGAGCCTTAGGCTTTATTTTCTTATTTACAGTTGGTGGTCTAACCGGAATTGTTTTATCCAACTCATCCCTTGACATCGTGCTTCACGATACATACTATGTAGTAGCCCATTTCCACTATGTTCTATCAATGGGAGCAGTGTTTGCTATCATAGCAGGATTTGTTCACTGATTCCCATTATTTTCAGGCTTCACCCTAGATGACACATGAGCAAAAGCCCACTTCGCCATCATATTCGTAGGAGTAAACATAACATTCTTCCCTCAACATTTCCTGGGCCTTTCAGGAATACCACGACGCTACTCAGACTACCCAGATGCTTACACCACATGAAACACTGTCTCTTCTATAGGATCATTTATTTCACTAACAGCTGTTCTCATCATGATCTTTATAATTTGAGAGGCCTTTGCTTCAAAACGAGAAGTAATATCAGTATCGTATGCTTCAACAAATTTAGAATGACTTCATGGCTGCCCTCCACCATATCACACATTCGAGGAACCAACCTATGTAAAAGTAAAA---------ATGGCCTACCCATTCCAACTTGGTCTACAAGACGCCACATCCCCTATTATAGAAGAGCTAATAAATTTCCATGATCACACACTAATAATTGTTTTCCTAATTAGCTCCTTAGTCCTCTATATCATCTCGCTAATATTAACAACAAAACTAACACATACAAGCACAATAGATGCACAAGAAGTTGAAACCATTTGAACTATTCTACCAGCTGTAATCCTTATCATAATTGCTCTCCCCTCTCTACGCATTCTATATATAATAGACGAAATCAACAACCCCGTATTAACCGTTAAAACCATAGGGCACCAATGATACTGAAGCTACGAATATACTGACTATGAAGACCTATGCTTTGATTCATATATAATCCCAACAAACGACCTAAAACCTGGTGAACTACGACTGCTAGAAGTTGATAACCGAGTCGTTCTGCCAATAGAACTTCCAATCCGTATATTAATTTCATCTGAAGACGTCCTCCACTCATGAGCAGTCCCCTCCCTAGGACTTAAAACTGATGCCATCCCAGGCCGACTAAATCAAGCAACAGTAACATCAAACCGACCAGGGTTATTCTATGGCCAATGCTCTGAAATTTGTGGATCTAACCATAGCTTTATGCCCATTGTCCTAGAAATGGTTCCACTAAAATATTTCGAAAACTGATCTGCTTCAATAATT------ATGACCCACCAAACTCATGCATATCACATAGTTAATCCAAGTCCATGACCATTAACTGGAGCCTTTTCAGCCCTCCTTCTAACATCAGGTCTAGTAATATGATTTCACTATAATTCAATTACACTATTAACCCTTGGCCTACTCACCAATATCCTCACAATATATCAATGATGACGAGACGTAATTCGTGAAGGAACCTACCAAGGCCACCACACTCCTATTGTACAAAAAGGACTACGATATGGTATAATTCTATTCATCGTCTCGGAAGTATTTTTCTTTGCAGGATTCTTCTGAGCGTTCTATCATTCTAGCCTCGTACCAACACATGATCTAGGAGGCTGCTGACCTCCAACAGGAATTTCACCACTTAACCCTCTAGAAGTCCCACTACTTAATACTTCAGTACTTCTAGCATCAGGTGTTTCAATTACATGAGCTCATCATAGCCTTATAGAAGGTAAACGAAACCACATAAATCAAGCCCTACTAATTACCATTATACTAGGACTTTACTTCACCATCCTCCAAGCTTCAGAATACTTTGAAACATCATTCTCCATTTCAGATGGTATCTATGGTTCTACATTCTTCATGGCTACTGGATTCCATGGACTCCATGTAATTATTGGATCAACATTCCTTATTGTTTGCCTACTACGACAACTAAAATTTCACTTCACATCAAAACATCACTTCGGATTTGAAGCCGCAGCATGATACTGACATTTTGTAGACGTAGTCTGACTTTTCCTATACGTCTCCATTTATTGATGAGGATCTATGACAAACATACGAAAAACACACCCATTATTTAAAATTATTAACCACTCATTCATTGACCTACCTGCCCCATCCAACATTTCATCATGATGAAACTTTGGGTCCCTTCTAGGAGTCTGCCTAATAGTCCAAATCATTACAGGTCTTTTCTTAGCCATACACTACACATCAGATACAATAACAGCCTTTTCATCAGTAACACACATTTGTCGAGACGTAAATTACGGGTGACTAATCCGATATATACACGCAAACGGAGCCTCAATATTTTTTATTTGCTTATTCCTTCATGTCGGACGAGGCTTATATTATGGATCATATACATTTATAGAAACCTGAAACATTGGAGTACTTCTACTGTTCGCAGTCATAGCCACAGCATTTATAGGCTACGTCCTTCCATGAGGACAAATATCATTCTGAGGTGCCACAGTTATTACAAACCTCCTATCAGCCATCCCATATATTGGAACAACCCTAGTCGAATGAATTTGAGGGGGCTTCTCAGTAGACAAAGCCACCTTGACCCGATTCTTCGCTTTCCACTTCATCTTACCATTTATTATCGCGGCCCTAGCAATCGTTCACCTCCTCTTCCTCCACGAAACAGGATCAAACAACCCAACAGGATTAAACTCAGATGCAGATAAAATTCCATTTCACCCCTACTATACAATCAAAGATATCCTAGGTATCCTAATCATATTCTTAATTCTCATAACCCTAGTATTATTTTTCCCAGACATACTAGGAGACCCAGACAACTACATACCAGCTAATCCACTAAACACCCCACCCCATATTAAACCCGAATGATATTTCCTATTTGCATACGCCATTCTACGCTCAATCCCCAATAAACTAGGAGGTGTCCTAGCCTTAATCTTATCTATCCTAATTTTAGCCCTAATACCTTTCCTTCATACCTCAAAGCAACGAAGCCTAATATTCCGCCCAATCACACAAATTTTGTACTGAATCCTAGTAGCCAACCTACTTATCTTAACCTGAATTGGGGGCCAACCAGTAGAACACCCATTTATTATCATTGGCCAACTAGCCTCCATCTCATACTTCTCAATCATCTTAATTCTTATACCAATCTCAGGAATTATCGAAGACAAAATACTAAAATTATATCCAGTGTTCTTTATTAATATCCTAACACTCCTCGTCCCCATTCTAATCGCCATAGCCTTCCTAACATTAGTAGAACGCAAAATCTTAGGGTACATACAACTACGAAAAGGCCCTAACATTGTTGGTCCATACGGCATTTTACAACCATTTGCAGACGCCATAAAATTATTTATAAAAGAACCAATACGCCCTTTAACAACCTCTATATCCTTATTTATTATTGCACCTACCCTATCACTCACACTAGCATTAAGTCTATGAGTTCCCCTACCAATACCACACCCATTAATTAATTTAAACCTAGGGATTTTATTTATTTTAGCAACATCTAGCCTATCAGTTTACTCCATTCTATGATCAGGATGAGCCTCAAACTCCAAATACTCACTATTCGGAGCTTTACGAGCCGTAGCCCAAACAATTTCATATGAAGTAACCATAGCTATTATCCTTTTATCAGTTCTATTAATAAATGGATCCTACTCTCTACAAACACTTATTACAACCCAAGAACACATATGATTACTTCTGCCAGCCTGACCCATAGCCATAATATGATTTATCTCAACCCTAGCAGAAACAAACCGGGCCCCCTTCGACCTGACAGAAGGAGAATCAGAATTAGTATCAGGGTTTAACGTAGAATACGCAGCCGGCCCATTCGCGTTATTCTTTATAGCAGAGTACACTAACATTATTCTAATAAACGCCCTAACAACTATTATCTTCCTAGGACCCCTATACTATATCAATTTACCAGAACTCTACTCAACTAACTTCATAATAGAAGCTCTACTACTATCATCAACATTCCTATGGATCCGAGCATCTTATCCACGCTTCCGTTACGATCAACTTATACATCTTCTATGAAAAAACTTTCTACCCCTAACACTAGCATTATGTATGTGACATATTTCTTTACCAATTTTTACAGCGGGAGTACCACCATACATAATAAATCCTATCACCCTTGCCATCATCTACTTCACAATCTTCTTAGGTCCTGTAATCACAATATCCAGCACCAACCTAATACTAATATGAGTAGGCCTGGAATTCAGCCTACTAGCAATTATCCCCATACTAATCAACAAAAAAAACCCACGA---TCAACTGAAGCAGCAACAAAATACTTCGTCACACAAGCAACAGCCTCAATAATTATCCTCCTGGCCATCGTACTCAACTATAAACAACTAGGAACATGAATATTTCAACAACAAACAAACGGTCTTATCCTTAACATAACATTAATAGCCCTATCCATAAAACTAGGCCTCGCCCCATTCCACTTCTGATTACCAGAAGTAACTCAAGGGATCCCACTGCACATAGGACTTATTCTTCTTACATGACAAAAAATTGCTCCCCTATCAATTTTAATTCAAATTTACCCGCTACTCAACTCTACTATCATTTTAATACTAGCAATTACTTCTATTTTCATAGGGGCATGAGGAGGACTTAACCAAACACAAATACGAAAAATTATAGCCTATTCATCAATTGCCCACATAGGATGAATATTAGCAATTCTTCCTTACAACCCATCCCTCACTCTACTCAACCTCATAATCTATATTATTCTTACAGCCCCTATATTCATAGCACTTATACTAAATAACTCTATAACCATCAACTCAATCTCACTTCTATGAAATAAAACTCCAGCAATACTAACTATAATCTCACTGATATTACTATCCCTAGGAGGCCTTCCACCACTAACAGGATTCTTACCAAAATGAATTATCATCACAGAACTTATAAAAAACAACTGTCTAATTATAGCAACACTCATAGCAATAATAGCTCTACTAAACCTATTCTTTTATACTCGCCTAATTTATTCCACTTCACTAACAATATTTCCAACCAACAATAACTCAAAAATAATAACTCACCAAACAAAAACT---AAACCCAACCTAATATTTTCCACCCTAGCTATCATAAGCACAATAACCCTACCCCTAGCCCCCCAACTAATTACC---------ATTAACCTGTACACTGTTATCTTCATTAATATTTTATTATCCCTAACGCTAATTCTAGTTGCATTCTGACTCCCCCAAATAAATCTGTACTCAGAAAAAGCAAATCCATATGAATGCGGATTCGACCCTACAAGCTCTGCACGTCTACCATTCTCAATAAAATTTTTCTTGGTAGCAATTACATTTCTATTATTTGACCTAGAAATTGCTCTTCTACTTCCACTACCATGAGCAATTCAAACAATTAAAACCTCTACTATAATAATTATAGCCTTTATTCTAGTCACAATTCTATCTCTAGGCCTAGCATATGAATGAACACAAAAAGGATTAGAATGAACAGAG---ATGCTAAAAATTATTCTTCCCTCACTAATGCTACTACCACTAACCTGACTATCAAGCCCTAAAAAAACCTGAACAAACGTAACCTCATATAGTTTTCTAATTAGTTTAACCAGCCTAACACTTCTATGACAAACCGACGAAAATTATAAAAACTTTTCAAATATATTCTCCTCAGACCCCCTATCCACACCATTAATTATTTTAACAGCCTGATTACTGCCACTAATATTAATAGCTAGCCAAAACCACCTAAAAAAAGATAATAACGTACTACAAAAACTCTACATCTCAATACTAATCAGCTTACAAATTCTCCTAATCATAACCTTTTCAGCAACTGAACTAATTATATTTTATATTTTATTTGAAGCAACCTTAATCCCAACACTTATTATTATTACCCGATGAGGGAACCAAACTGAACGCCTAAACGCAGGGATTTATTTCCTATTTTATACCCTAATCGGTTCTATTCCACTGCTAATTGCCCTCATCTTAATCCAAAACCATGTAGGAACCCTAAACCTCATAATTTTATCATTCACAACACACACCTTAGACGCTTCATGATCTAACAACTTACTATGGTTGGCATGCATAATAGCATTTCTTATTAAAATACCATTATATGGAGTTCACCTATGACTACCAAAAGCCCATGTTGAAGCTCCAATTGCTGGGTCAATAATTCTAGCAGCTATTCTTCTAAAATTAGGTAGTTACGGAATAATTCGCATCTCCATTATTCTAGACCCACTAACAAAATATATAGCATACCCCTTCATCCTTCTCTCCCTATGAGGAATAATTATAACTAGCTCAATCTGCTTACGCCAAACAGATTTAAAATCACTAATCGCCTACTCCTCAGTTAGCCACATAGCACTTGTTATTGCATCAATCATAATCCAAACTCCATGAAGCTTCATAGGAGCAACAATACTAATAATCGCACATGGCCTCACATCATCACTCCTATTCTGCCTAGCAAACTCCAACTACGAACGGATCCACAGCCGTACTATAATCATGGCCCGAGGACTTCAAATGGTCTTCCCACTTATAGCCACATGATGACTGATAGCAAGTCTAGCTAATCTAGCTCTACCCCCTTCAATCAATCTAATAGGAGAATTATTCATTACCATATCATTATTTTCTTGATCAAACTTTACCATTATTCTTATAGGAATTAACATTATTATTACAGGTATATACTCAATATACATAATTATTACCACCCAACGCGGCAAACTAACCAACCATATAATTAACCTCCAACCCTCACACACACGAGAACTAACACTAATAGCCCTTCACATAATTCCACTTATTCTTCTAACTACCAGTCCAAAACTAATTACAGGCCTGACAATAATGCCATCTACCTTCTTCAACCTCACCATAGCCTTCTCACTATCACTTCTAGGGACACTTATATTTCGCTCTCACCTAATATCCACATTACTATGCCTGGAAGGCATAGTATTATCCTTATTTATTATAACTTCAGTAACTTCCCTAAACTCCAACTCCATAAGCTCCATACCAATCCCCATCACCATCTTAGTTTTCGCAGCCTGCGAAGCAGCTGTAGGACTAGCCCTACTAGTAAAAGTTTCAAACACGTACGGAACAGATTACGTCCAAAATCTCAACCTACTACAATGC---------ATCAATATTTTCACAACCTCAATCTTATTAATCTTCATTCTTCTACTATCCCCAATCCTAATTTCAATATCA---AACCTAATTAAACACATCAACTTCCCACTGTACACCACCACATCAATCAAATTCTCCTTCATTATTAGCCTCTTACCCCTATTAATATTTTTCCACAATAATATAGAATATATAATTACAACCTGGCACTGAGTCACCATAAATTCAATAGAACTTAAAATAAGCTTCAAAACTGACTTTTTCTCTATCCTGTTTACATCTGTAGCCCTTTTTGTCACATGATCAATTATACAATTCTCTTCATGATATATACACTCAGACCCAAACATCAATCGATTCATTAAATATCTTACACTATTCCTGATTACCATGCTTATCCTCACCTCAGCCAACAACATATTTCAACTTTTCATTGGCTGAGAAGGGGTGGGAATTATATCTTTCCTACTAATTGGATGATGGTACGGACGAACAGACGCAAATACTGCAGCCCTACAAGCAATCCTCTATAACCGCATCGGAGACATCGGATTCATTTTAGCTATAGTTTGATTTTCCCTAAACATAAACTCATGAGAACTTCAACAGATTATATTCTCCAACAACAACGACAATCTAATTCCACTTATAGGCCTATTAATCGCAGCTACAGGAAAATCAGCACAATTTGGCCTCCACCCATGACTACCATCAGCAATAGAAGGCCCTACACCAGTTTCAGCACTACTACACTCAAGTACAATAGTAGTTGCAGGAATTTTCCTACTGGTCCGATTCCACCCCCTCACGACTAATAATAACTTTATTTTAACAACTATACTTTGCCTCGGAGCCCTAACCACATTATTTACAGCTATTTGTGCTCTCACCCAAAACGACATCAAAAAAATCATTGCCTTCTCTACATCAAGCCAACTAGGCCTGATAATAGTGACGCTAGGAATAAACCAACCACACCTAGCATTCCTACACATCTGTACCCACGCATTCTTCAAAGCTATACTCTTTATATGCTCTGGCTCAATCATTCATAGCCTGGCAGACGAACAAGACATCCGAAAAATAGGAAACATCACAAAAATCATACCATTCACATCATCATGCCTAGTAATCGGAAGCCTCGCCCTCACAGGAATACCATTCCTAACAGGGTTCTACTCAAAAGACCTAATTATTGAAGCAATTAATACCTGCAACACCAACGCCTGAGCCCTACTAATTACACTAATCGCCACTTCTATAACAGCTATGTACAGCATACGAATCATTTACTTCGTAACAATAACAAAACCGCGTTTTCCCCCCCTAATCTCCATTAACGAAAATGACCCAGACCTCATAAACCCAATCAAACGCCTAGCATTCGGAAGCATCTTTGCAGGATTTGTCATCTCATATAATATTCCACCAACCAGCATTCCAGTCCTCACAATACCATGATTTTTAAAAACCACAGCCCTAATTATTTCAGTATTAGGATTCCTAATCGCACTAGAACTAAACAACCTAACCATAAAACTATCAATAAATAAAGCAAATCCATATTCATCCTTCTCAACTTTACTGGGGTTTTTCCCATCTATTATTCACCGCATTACACCCATAAAATCTCTCAACCTAAGCCTAAAAACATCCCTAACTCTCCTAGACTTGATCTGGTTAGAAAAAACCATCCCAAAATCCACCTCAACTCTTCACACAAACATAACCACTTTAACAACCAACCAAAAAGGCTTAATTAAATTGTACTTTATATCATTCCTAATTAACATCATCTTAATTATTATCTTATACTCAATTAATCTCGAG---ATGAATAATTATATTTTTGTTTTAAGTTCATTATTTTTGGTTGGTTGTCTTGGGTTAGCATTAAAGCCTTCACCTATTTATGGAGGTTTAGGTTTAATTGTTAGTGGGTTTGTTGGTTGTTTAATGGTTTTAGGGTTTGGTGGATCGTTTTTAGGTTTAATAGTTTTTTTAATTTATTTAGGGGGGATGTTGGTTGTGTTTGGATATACGACTGCTATAGCTACTGAGGAATATCCAGAGACTTGGGGATCTAACTGATTAATTTTGGGTTTTTTAGTATTGGGGGTGATTATAGAGGTTTTTTTAATTTGTGTGCTTAATTATTATGATGAAGTTGGAGTA------------ATTAATCTTGATGGTTTGGGAGATTGGTTGATGTATGAGGTTGATGATGTTGGAGTTATGTTGGAAGGAGGGATTGGGGTAGCGGCAATATATAGTTGTGCTACTTGAATGATGGTAGTAGCTGGGTGATCTTTGTTTGCGGGTATTTTTATTATTATCGAGATTACTCGAGAT------
>Delphinus_capensis 11439
ATGCCACAACTAGATACATCAACATGGCTCCTTACCATTCTCTCTATAATCTTCACCCTGTTTGCACTACTTCAACTAAAAATTTCAAAGCACTTTTACTCTCCTTCCCCTAAACCAGTAGACACTAAACTACAAAAACAACAAACCCCTTGAAATCATACATGAACGAAAATCTATTTACCTCTTTCA---------------ATGAACGAAAATCTATTTACCTCTTTCATAATCCCAGTTATACTAGGTATTCCCATTACTACCCTAATTATTATATTTCCCACCATGCTATTTCCAACACCAAATCGATTAATCAATAACCGCATGATCGCTATCCAACAATGACTTACTAAACTCACATCAAAACAACTAATAGTTACACATAGCCCCAAAGGACAAACCTGATCCCTAATACTCATCTCACTTTTCCTTTTCATCGCTTCCACAAATCTTCTTGGAATATTACCTCACTCATTCACACCTACTACTCAACTCTCTATAAATTTAGGCATAGCTATTCCATTATGAGCTGGCACCGTCTTTATCGGCTTCCGTAATAAGACAAAAATATCTCTAGCTCACCTTTTACCACTAGGCACACCCACTTTCCTAATTCCTATATTGGTAATAATCGAAACTATTAGCCTATTTATTCAACCCATAGCCCTAGCAGTGCGGCTGACAGCGAATATCACAGCAGGTCACCTACTACTACATCTAATTGGAAGCGCAACCCTTGCATTAATAAGCATTAGTCTATTCACAGCTCTCATCACATTTATTATTCTCACCCTATTAATCATCCTTGAATTCGCTGTAGCTCTGATCCAAGCCTACGTATTCACCCTATTAGTAAGCCTATACTTGCAAGACAATACAATGTTCATAAACCGATGACTATTCTCTACCAATCACAAAGACATTGGTACCCTATATTTACTATTTGGCGCTTGGGCAGGAATAGTAGGTACCGGTCTGAGTTTGTTGATTCGTGCTGAATTAGGTCAACCTGGCACACTTATCGGAGACGACCAGCTTTATAATGTTCTAGTGACAGCTCATGCCTTCGTAATAATTTTCTTTATAGTTATACCTATCATAATTGGAGGTTTTGGGAACTGATTAGTCCCCTTAATAATTGGAGCTCCTGACATAGCATTCCCTCGTCTAAACAACATAAGCTTCTGACTACTCCCCCCTTCCTTTCTACTACTAATAGCATCTTCAATAATTGAGGCCGGCGCAGGTACAGGCTGAACTGTTTACCCTCCTCTAGCCGGAAATCTAGCACATGCAGGAGCCTCAGTAGACCTTACTATTTTCTCTCTACATTTAGCCGGTGTATCTTCAATCCTTGGAGCTATTAACTTCATCACAACTATCATTAATATAAAACCACCCGCTATAACTCAATACCAAACACCTCTCTTCGTCTGATCAGTCTTAGTCACAGCAGTCTTACTTTTACTATCATTACCTGTTCTAGCAGCCGGAATTACCATACTATTAACCGATCGAAACCTAAACACAACCTTTTTCGACCCGGCAGGAGGAGGTGACCCAATCTTATATCAACACTTATTCTGATTTTTTGGCCATCCTGAAGTATATATTTTAATTCTACCCGGCTTTGGAATAATTTCACACATCGTTACTTATTATTCAGGGAAAAAAGAACCTTTTGGGTATATGGGAATAGTATGAGCTATAGTTTCTATTGGTTTCCTAGGTTTCATTGTATGAGCTCATCATATGTTCACAGTTGGAATAGACGTAGACACACGAGCATATTTTACATCAGCTACTATAATTATCGCAATTCCTACAGGAGTAAAAGTTTTCAGTTGACTAGCAACACTTCACGGAGGAAATATTAAATGATCTCCTGCCCTAATATGAGCTCTAGGCTTTATCTTCTTATTCACAGTAGGAGGCCTAACCGGTATCATCCTAGCTAACTCATCCCTAGATATCATCCTTCATGACACCTATTATGTAGTTGCTCATTTTCACTACGTACTTTCAATAGGAGCTGTATTTGCCATCATAGGAGGCTTCGTTCACTGATTCCCACTATTTTCAGGGTATACACTCAACCCAACATGAACAAAAATTCAATTCGTAATTATATTCGTAGGTGTAAATATGACATTCTTCCCACAACACTTCCTAGGCCTATCTGGAATGCCTCGCCGATATTCTGACTATCCAGATGCTTACACAACATGAAACACCATTTCATCAATAGGCTCATTTATCTCACTAACAGCAGTTATACTAATAATCTTCATTATCTGAGAAGCATTCGCATCTAAACGAGAGGTATTAGCGGTAGATCTCACTTCCACAAACCTTGAATGACTAAACGGGTGTCCTCCACCATACCACACATTCGAAGAACCAGTATACGTCAACTTAAAATATTCA---ATGGCTTATCCCTTTCAACTAGGCTTACAAGACGCAGCATCACCCGTTATAGAAGAACTTCTACAATTTCATGACCATGCATTGATGATCGTCTTCTTAATCAGCTCCTTAGTTCTTTATATCATTACACTAATACTAACAACCAAATTAACTCACACTAGTACAATAGACGCTCAAGAAGTAGAGACTATTTGAACCGTCCTCCCAGCCGTTATTCTAATCATAATCGCCCTGCCTTCTCTACGAATTCTCTACATAATAGACGAAATTAATAACCCCTCTCTTACCGTAAAAACAATAGGACATCAATGATACTGAAGCTATGAATATACCGACTATGAAGACCTAAACTTTGACTCATACATAATTCCAACCTCAGATCTAAAACCAGGCGAACTACGATTATTAGAAGTAGATAATCGAATGGTTCTACCCATACAAATGACAATCCGAATGTTAGTCTCCTCAGAAGATGTGTTACACTCATGAGCTGTCCCTTCCCTAGGCCTAAAAACAGACGCAATTCCTGGCCGCCTAAACCAAACAACCCTAATATCAACACGACCTGGTCTGTTCTATGGGCAATGCTCAGAAATTTGCGGCTCTAATCACAGCTTTATACCAATCGTTCTCGAACTAGTACCTTTAGAGAATTTTGAAAAATGATCTGCATCCATATTA------ATGACCCACCAAACCCATTCATATCACATAGTAAATCCCAGTCCTTGACCACTCACAGGAGCTCTCTCAGCATTCCTCATAACATCAGGCCTAATCATATGATTCCATTTCAACTCAATAATTTTACTAACCCTAAGTTTTTTAACAAATATCTTAACAATATACCAATGATGACGAGATATCATCCGAGAAAGTACTTTCCAGGGTCACCACACACCAACCGTTCAAAAAGGACTTCGATATGGCATAATCCTATTTATCTTATCAGAAGTCCTATTCTTTACAGGCTTTTTCTGAGCCTTTTATCACTCAAGCCTTGCCCCCACTCCTGAACTAGGAGGCTCCTGACCACCAACAGGTATCCACCCCCTAAACCCACTAGAAGTTCCACTCCTCAATACTTCTGTACTATTAGCTTCTGGTGTATCTATTACTTGAGCCCACCATAGTCTCATAGAAGGTAACCGCAAACATATACTCCAAGCTCTCTTCATTACAATCATACTCGGTCTCTATTTCACCCTACTCCAAGCATCAGAGTACTATGAAGCCCCATTTACAATCTCAGATGGAGTTTACGGCTCTACTTTCTTCGTAGCCACAGGCTTCCACGGACTACATGTCATCATCGGATCCACCTTCCTTATCGTCTGCTTCATACGTCAAATAATATTCCACTTCACATCAAATCACCACTTTGGCTTCGAAGCCGCTGCTTGATATTGACATTTCGTAGATGTTGTATGATTGTTCCTCTATGTATCAATCTATTGATGAGGCTCAATGACCAACATCCGAAAAACACACCCGCTAATAAAAATCCTCAATGATGCATTCATTGATCTACCCACTCCATCTAATATCTCCTCTTGGTGAAATTTTGGTTCCTTACTAGGCCTCTGCCTAATTATACAAATCCTAACAGGACTATTTCTAGCAATACATTACACGCCAGATACCTCAACTGCTTTCTCATCAGTCGCACACATCTGCCGAGACGTCAACTATGGCTGATTCATCCGCTATTTACATGCAAACGGAGCCTCCATATTCTTCATCTGTCTATACGCCCACATTGGACGTGGCCTATACTATGGCTCTTATATGTTCCAAGAAACATGAAATATTGGTGTACTCTTACTACTAACAGTCATAGCCACTGCATTCGTAGGTTACGTCCTACCCTGAGGACAAATATCATTCTGAGGCGCAACCGTCATCACCAACCTCTTATCAGCAATCCCTTATATTGGCACTACCTTAGTTGAATGAATCTGAGGTGGATTCTCCGTAGACAAAGCAACATTAACACGCTTTTTCGCTTTCCACTTTATCCTCCCATTCATCATTACAGCATTAGCAGCCGTTCACCTGCTATTCCTACACGAAACAGGATCCAATAACCCCACAGGAATCCCATCCAATATAGACATAATCCCATTCCACCCTTATTACACAATCAAAGATATCCTAGGTGCCTTACTCCTAATCTTAACCCTACTAGCACTGACCCTATTCACTCCAGACCTACTAGGAGACCCTGATAACTATACCCCAGCAAATCCACTAAGCACCCCTGCACATATCAAACCAGAATGATACTTTCTATTCGCATACGCAATCTTACGATCAATCCCTAATAAACTTGGAGGAGTCCTAGCACTACTACTCTCCATCCTTATCCTAATCTTTATCCCAATACTTCAAACATCCAAACAACGAAGCATAATATTCCGACCCTTCAGCCAACTCCTATTTTGAACCCTAATCGCTGACCTCTTAACCTTAACATGAATTGGAGGTCAACCCGTAGAACACCCATATATCATTGTAGGCCAATTAGCATCTATTCTATACTTCCTCTTAATCCTAGTGCTAATACCAACAGCCGGCCTTATTGAAAATAAACTCCTAAAATGA------ATGTTTATAATTAACATTCTAACACTCATTCTCCCTATCCTCTTAGCTGTAGCATTCCTAACGCTAGTAGAACGTAAAATCCTAGGCTATATACAATTCCGAAAAGGACCAAATATCGTAGGCCCATACGGCCTACTACAACCTTTCGCTGATGCAATCAAACTATTCACTAAAGAACCACTACGACCAGCTACATCTTCAACTACCATATTTATAATTGCACCCGTACTTGCACTAGCCCTAGCTCTCACAATATGAGCTCCCCTACCCATACCACACCCACTTATCAACATAAACCTAGGAGTACTATTCATACTAGCAATATCAAGCCTAGCCGTCTACTCCATCTTATGATCCGGATGAGCTTCCAATTCAAAATACGCTCTAATTGGAGCTCTGCGAGCAGTAGCACAAACAATCTCATACGAAGTAACACTAGCTATTATTCTACTATCAGTACTTCTAATAAACGGCTCTTTCACTCTATCCACACTAAACACCACACAAGAAAAACTATGACTACTCTTTCCTTCATGACCACTAGCCATAATATGATTTATCTCCACCTTAGCAGAAACTAACCGAGCCCCCTTCGACCTTACAGAAGGAGAATCAGAACTCGTATCTGGCTTTAACGTAGAATACGCTGCTGGTCCTTTCGCCCTATTCTTCTTAGCAGAATATGCCAACATTATCATAATAAATATATTCACAACTATCTTATTTCTGGGAGCATTCCATGATCCCTATATACCAGAATTATGTACAACAAACCTAATTATCAAATCACTACTACTAACAATATCCTTCCTATGAATCCGAGCATCCTACCCCCGATTCCGATATGACCAACTAATACACCTTCTTTGAAAAAATTTCCTCCCACTGACACTAGCTCTCTGCATATGACATATCTCATTACCCATCATAACAGCAGGTATCCCACCCCAAACAATTAACCCATTCGTCTCTATCACTCTACTAACAACCCTCATCCTAAGCACAACAATTGTCACCATTAGCTCCCATTGATTGTTTGCCTGAATCGGACTAGAAATAAACATAATAGCTATCATCCCCATCATAATAAAAAAACCTAACCCCCGA---GCCACAGAAGCCTCAACCAAATACTTTCTAACACAAGCCACAGCGTCCTCATTACTTATACTAGCAATTATTATCAACCTAATACATTCTAGCCAATGAACCATCATAAAATTATTTGACCCAACAGCATCCATTCTAATAACAATAGCCCTAGCTATTAAACTAGGATTATCCCCTTTTCACTTCTGAGTACCAGAAGTCACACAAGGCATTCCCCTAAGCACAGGACTAATCCTACTTACATGACAAAAACTAGCACCTATCTCAATTCTTTACCAAATTTCACCATCAATCAACCTACACCTAATAATCACTATGTCCTTCCTATCGATTCTAATTGGAGGTTGAGGTGGACTAAACCAAACACAACTCCGAAAAATTATAGCCTACTCATCAATTGCCCACATAGGATGAATAACTGCTATTTTACTATACAACCCAGCTCTTACCCTGCTAAACCTACTAATTTATATTGTAATAACCTTTACCATATTTATATTACTCATTCAAAACTCCACTACCACCACACTGCTACTATCCCAAACATGAAATACAATACCCATTATAACAACTTTTACTATACTCACCCTACTCTCCATAGGAGGTCTTCCTCCACTCACAGGCTTTATACCTAAATGAATAATTATTCAAGAACTAACAAAAAACGACACTCTCATCTTACCCACCCTCATAGCCATCACAGCTCTACTCAACCTATACTTTTACATACGCCTTACCTACTCTACAGCATTAACCCTATTTCCCTCCACCAATAATATAAAAATAAAATGACAATTCTACCCTACA---AAACAAATAACCCTCCTACCAACAGCAATCGTACTATCCACAATACTCCTACCCCTCACACCAGCATTCTTTATCCTACTA---ATAAACCTTTTATTAACATTATTAACAAATACAACCCTAGCCCTACTACTTATACTTGTTGCCTTTTGACTCCCCCAACTAAATACCTATGCAGAAAAAACTAGCCCTTATGAGTGTGGCTTTGATCCAATAGGATCTGCTCGCCTACCCTTCTCCATAAAATTCTTCTTAGTTGCAATTACTTTCCTTTTATTTGACCTAGAAATTGCTCTCCTACTTCCCTTACCTTGAGCAATCCAAACAAATAATTTAACAACAATACTTCTTATGGCCTTATTCCTAATCTCCCTACTAGCAGCCAGCCTAGCCTATGAGTGAACCCAAAAAGGCCTAGAATGAGATAAA---ATGCTAAAATTTATTATTCCTACTATCATGCTCATACCTCTGACTTGATTATCAAAAAGCAGCTTTATTTGAATCAATACTACAACCCATAGCTTATTAATTAGCTTTACAAGTTTACTCTTACTTAATCAATTTAACGATAATAGCCTTAATTACTCTTTAATATTCTTCTCTGACCCCCTTTCTGCACCACTCTTAATACTAACAATATGACTTCTCCCCCTAATACTAATAGCAAGTCAATCTCACCTTCTAAAAGAACCACTTGCCCGAAAAAAACTCTACATTACAATACTGGTCATACTTCAAGTCCTCCTAATTATAACCTTCACTGCTATAGAACTAATTATATTTTATATTATATTTGAAGCCACATTAATTCCTACCCTCATCATCATCACTCGTTGAGGCAACCAAACAGAACGACTTAACGCAGGACTCTACTTCTTATTCTATACACTCATAGGATCTCTCCCCTTACTAGTAGCATTAACATACTTGCAGAACACAGTAGGCTCCCTAAACTTCCTATTATTACAGTACTGAGCTCAACCATTATCAACCTCCTGATCTAACACTTTTATATGGCTAGCTTGCATAATAGCCTTTCTAGTAAAAATACCCCTTTATGGACTACACCTTTGACTACCCAAAGCACATGTAGAAGCCCCCATTGCAGGCTCAATAGTCCTTGCAGCCGTACTACTAAAACTCGGAGGCTATGGAATACTACGAATCACATCAATTCTTAACCCCCTAACAGAGCACATAGCATACCCTTTCCTTGTACTATCCCTATGAGGAATAATCATAACCAGTTCCATCTGCCTACGCCAAACAGATCTAAAATCACTAATCGCATACTCCTCAGTCAGCCACATAGCACTCGTCATTGCAGCTGTCCTTATCCAAACCCCCTGAAGTTACATAGGAGCTACCGCCTTAATAATTGCCCATGGCCTTACATCCTCCATACTATTCTGCCTAGCAAACTCAAACTATGAACGCATCCATAGCCGAACTATAATCCTAGCACGAGGCCTACAAATCTTTTTCCCACTAATAGCTACTTGATGACTATTAGCATGCTTAACAAACCTTGCCCTACCTCCTACCATTAACCTAATCGGAGAATTGCTCGTAATTATATCAACCTTCTCATGATCAAACCTTACTATCATCCTTATAGGAGTAAATATTGTAATCACAGCCCTCTATTCCCTATACATACTAATCATAACACAACGTGGCAAACACACACACCATATTAACAATCTCACCCCTACTTTTACACGAGAACATGCCTTAATAGCCCTACACATTATCCCTCTCCTACTCCTATCACTAAACCCTAAAATCATCCTAGGTCCTCTTTATATGTCTCTAGTCCACATTAATATTCTAATTGCCTTTACAGTATCCCTCACAGGCTTATTAATGTACCGATCCCACCTAATATCCGCATTATTATGTCTAGAAGGCATAGTATTATCATTATTCATCTTGGCGACTCTTACAATCCTAAATACACACTTTACCTTAGCCAACATGATACCAATCATTCTCTTAGTATTTGCAGCCTGCGAGGCAGCTATCGGACTAGCCTTACTAGTCATAGTCTCCAACACATATGGTACTGACTATGTACAAAACCTTAACCTCCTCCAATGC---------ATAAACTTATTTACTTCTTCCACCCTACTCACACTACTTATACTAATAGCCCCTATTGTAGCATCTAGCACA---AACTTCTACAAAAATAACAAATACCAACATTATGTAAAAAACATAACCCTCTTTGCTTTCATCACCAGCCTGATCCCAATAACAATATTTATCCACACAAATCAAGAAATGCTTATCTCAAACTGACACTGAATCACCATCCATACTCTTAAATTAACACTCAGCTTTAAAATAGACTACTTTTCACTTATATTCATGCCCGTAGCACTATTCATTACATGATCTATCATAGAATTTTCAATATGATATATGCACTCCGACCCCTACATCAACCAATTCTTCAAATATTTACTCATCTTCCTCATCACCATACTCATCCTTGTCACAGCTAACAACCTCTTCCAATTATTTATTGGATGAGAGGGAGTAGGTATCATATCCTTCCTATTAATTGGCTGATGATTCGGACGAACAGATGCTAATACAGCCGCCCTCCAAGCAATCCTATATAACCGCATCGGAGACATTGGATTCCTTCTATCCATAGCCTGATTCCTACATAATACAAATGCATGAGACCTACAACAAATCTTCACACTTAACCAAAACCCCCCAATCCTCCCTCTCATAGGAATTACATTAGCCGCAGCTGGAAAATCAGCCCAATTTGGTTTACACCCCTGACTACCCTCAGCAATAGAAGGCCCCACTCCAGTCTCAGCCCTACTCCACTCAAGCACAATAGTCGTAGCAGGAATTTTCTTACTTATCCGCTTCTACCCTCTAACAGAAAATAATAAATTTATCCAAACAATAATACTTTCTCTAGGCGCCCTTACCACCCTATTCACAGCTATCTGTGCCTTAACCCAAAATGATATCAAAAAAATCATTGCTTTCTCCACCTCTAGCCAGCTCGGCCTAATAATAGTGACACTAGGCCTCAACCAACCACACCTAGCATTCCTACATATTTGCACACACGCCTTCTTCAAAGCTATATTGTTCCTATGTTCTGGCTCCATCATCCATAACTTAAATAACGAGCAAGATATCCGAAAAATAGGAGGATTATACAAAATCCTTCCCTTCACCACAACTGCCCTAATCATCGGCTGTTTCGCACTAACAGGAATACCATTCCTCACAGGATTCTATTCTAAAGACCTTATCATTGAAGCCGCCACTTCGTCTTATACCAACGCCTGAGCCCTATTACTAACACTAATTGCCACCTCTATAACAGCTATCTACAGCACCCGTATCATTTTCTTTACTTTACTAGAACAACCCCGCTTCCCTCCTCTCATAAACATTAATGAAAATAACCCCATACTAATCAATCCTATTAAACGCCTATTAATCGGAAGCATCTTTGCCGGATTTATCCTCTCCAACAGCATACCCCCAATAAACATCCCTCTAATGACTATACCCCTATATCTAAAACTAACAGCTCTCATAGTAACAATTCTAGGTTTTATTCTTGCATTTGAAATTAACAACTACTCAAAAAACCTAAAATATCCCTATTCATCAGACTCTACTAAATTTTCTACTCTATTAGGTTACTTCCCTACTATCATACATCGCCTACCCCCTCATCTAGTTCTAACAATAAGCCAAAAATTCGCAACCTCCTTATTAGACCTAACCTGAACAGAAACAATTCTACCAAAAACAACAGCTCTCATTCAACTAAAAGCCTCCACGCTAACTTCAAACCAAAAAGGACTTATCAAACTCTACTTCCTATCTTTCCTCATTACTATAACTCTCAGCATACTACTATTTAATTACCCC---GAGATGGCAATATATATTGTTTTTATTATGAGCACTATTTTTGTAATTAGTCTTGTTGGGGTTTCTTCGAAACCTTCGCCGATTTATGGTGGTTTAGGGTTGATTGTGGGTGGTGCTATGGGATGTGGAATTGTTTTTAGTTTTGGGGGCTCATTTTTAGGTTTAATAGTATTTTTAATTTATTTAGGAGGAATATTAGTTGTGTTTGGTTACACAACGGCTATGGCTACTGAACAGTATCCTGAGGTTTGGGTTTCTAATAAAGTTGTACTTGGGGGATTTGTTTTGGGTTTAGTGTTAGAGTTGTTAGTGGTATTATATGTTTTAGAGGGTGGAAAAGTGAATTTT------GTA---TTTGAGTTTAATGGGTTGGGGGATTGAGTTATTTATGATACAGGGGATTCTGGATTTTTTAGTGAGGAAGCTATGGGGATTGCTGCGTTGTATAGTTATGGTACTTGATTGGTTATTGTTACTGGGTGATCTTTGTTTATTGGTGTAGTGGTTATTATGGAGATTACTCGGGGTAAT---
>Homo_sapiens 11439
ATGCCCCAACTAAATACTACCGTATGGCCCACCATAATTACCCCCATACTCCTTACACTATTCCTCATCACCCAACTAAAAATATTAAACACAAACTACCACCTACCTCCCTCACCAAAGCCCATAAAAATAAAAAATTATAACAAACCCTGAGAACCAAAATGAACGAAAATCTGTTCGCTTCATTCATTGCCCCCACAATCCATGAACGAAAATCTGTTCGCTTCATTCATTGCCCCCACAATCCTAGGCCTACCCGCCGCAGTACTGATCATTCTATTTCCCCCTCTATTGATCCCCACCTCCAAATATCTCATCAACAACCGACTAATCACCACCCAACAATGACTAATCAAACTAACCTCAAAACAAATGATAACCATACACAACACTAAAGGACGAACCTGATCTCTTATACTAGTATCCTTAATCATTTTTATTGCCACAACTAACCTCCTCGGACTCCTGCCTCACTCATTTACACCAACCACCCAACTATCTATAAACCTAGCCATGGCCATCCCCTTATGAGCGGGCACAGTGATTATAGGCTTTCGCTCTAAGATTAAAAATGCCCTAGCCCACTTCTTACCACAAGGCACACCTACACCCCTTATCCCCATACTAGTTATTATCGAAACCATCAGCCTACTCATTCAACCAATAGCCCTGGCCGTACGCCTAACCGCTAACATTACTGCAGGCCACCTACTCATGCACCTAATTGGAAGCGCCACCCTAGCAATATCAACCATTAACCTTCCCTCTACACTTATCATCTTCACAATTCTAATTCTACTGACTATCCTAGAAATCGCTGTCGCCTTAATCCAAGCCTACGTTTTCACACTTCTAGTAAGCCTCTACCTGCACGACAACACAATGTTCGCCGACCGTTGACTATTCTCTACAAACCACAAAGACATTGGAACACTATACCTATTATTCGGCGCATGAGCTGGAGTCCTAGGCACAGCTCTAAGCCTCCTTATTCGAGCCGAGCTGGGCCAGCCAGGCAACCTTCTAGGTAACGACCACATCTACAACGTTATCGTCACAGCCCATGCATTTGTAATAATCTTCTTCATAGTAATACCCATCATAATCGGAGGCTTTGGCAACTGACTAGTTCCCCTAATAATCGGTGCCCCCGATATGGCGTTTCCCCGCATAAACAACATAAGCTTCTGACTCTTACCTCCCTCTCTCCTACTCCTGCTCGCATCTGCTATAGTGGAGGCCGGAGCAGGAACAGGTTGAACAGTCTACCCTCCCTTAGCAGGGAACTACTCCCACCCTGGAGCCTCCGTAGACCTAACCATCTTCTCCTTACACCTAGCAGGTGTCTCCTCTATCTTAGGGGCCATCAATTTCATCACAACAATTATCAATATAAAACCCCCTGCCATAACCCAATACCAAACGCCCCTCTTCGTCTGATCCGTCCTAATCACAGCAGTCCTACTTCTCCTATCTCTCCCAGTCCTAGCTGCTGGCATCACTATACTACTAACAGACCGCAACCTCAACACCACCTTCTTCGACCCCGCCGGAGGAGGAGACCCCATTCTATACCAACACCTATTCTGATTTTTCGGTCACCCTGAAGTTTATATTCTTATCCTACCAGGCTTCGGAATAATCTCCCATATTGTAACTTACTACTCCGGAAAAAAAGAACCATTTGGATACATAGGTATGGTCTGAGCTATGATATCAATTGGCTTCCTAGGGTTTATCGTGTGAGCACACCATATATTTACAGTAGGAATAGACGTAGACACACGAGCATATTTCACCTCCGCTACCATAATCATCGCTATCCCCACCGGCGTCAAAGTATTTAGCTGACTCGCCACACTCCACGGAAGCAATATGAAATGATCTGCTGCAGTGCTCTGAGCCCTAGGATTCATCTTTCTTTTCACCGTAGGTGGCCTGACTGGCATTGTATTAGCAAACTCATCACTAGACATCGTACTACACGACACGTACTACGTTGTAGCCCACTTCCACTATGTCCTATCAATAGGAGCTGTATTTGCCATCATAGGAGGCTTCATTCACTGATTTCCCCTATTCTCAGGCTACACCCTAGACCAAACCTACGCCAAAATCCATTTCACTATCATATTCATCGGCGTAAATCTAACTTTCTTCCCACAACACTTTCTCGGCCTATCCGGAATGCCCCGACGTTACTCGGACTACCCCGATGCATACACCACATGAAACATCCTATCATCTGTAGGCTCATTCATTTCTCTAACAGCAGTAATATTAATAATTTTCATGATTTGAGAAGCCTTCGCTTCGAAGCGAAAAGTCCTAATAGTAGAAGAACCCTCCATAAACCTGGAGTGACTATATGGATGCCCCCCACCCTACCACACATTCGAAGAACCCGTATACATAAAATCT------------ATGGCACATGCAGCGCAAGTAGGTCTACAAGACGCTACTTCCCCTATCATAGAAGAGCTTATCACCTTTCATGATCACGCCCTCATAATCATTTTCCTTATCTGCTTCCTAGTCCTGTATGCCCTTTTCCTAACACTCACAACAAAACTAACTAATACTAACATCTCAGACGCTCAGGAAATAGAAACCGTCTGAACTATCCTGCCCGCCATCATCCTAGTCCTCATCGCCCTCCCATCCCTACGCATCCTTTACATAACAGACGAGGTCAACGATCCCTCCCTTACCATCAAATCAATTGGCCACCAATGGTACTGAACCTACGAGTACACCGACTACGGCGGACTAATCTTCAACTCCTACATACTTCCCCCATTATTCCTAGAACCAGGCGACCTGCGACTCCTTGACGTTGACAATCGAGTAGTACTCCCGATTGAAGCCCCCATTCGTATAATAATTACATCACAAGACGTCTTGCACTCATGAGCTGTCCCCACATTAGGCTTAAAAACAGATGCAATTCCCGGACGTCTAAACCAAACCACTTTCACCGCTACACGACCGGGGGTATACTACGGTCAATGCTCTGAAATCTGTGGAGCAAACCACAGTTTCATGCCCATCGTCCTAGAATTAATTCCCCTAAAAATCTTTGAAATAGGGCCCGTATTTACCCTA------ATGACCCACCAATCACATGCCTATCATATAGTAAAACCCAGCCCATGACCCCTAACAGGGGCCCTCTCAGCCCTCCTAATGACCTCCGGCCTAGCCATGTGATTTCACTTCCACTCCATAACGCTCCTCATACTAGGCCTACTAACCAACACACTAACCATATACCAATGATGGCGCGATGTAACACGAGAAAGCACATACCAAGGCCACCACACACCACCTGTCCAAAAAGGCCTTCGATACGGGATAATCCTATTTATTACCTCAGAAGTTTTTTTCTTCGCAGGATTTTTCTGAGCCTTTTACCACTCCAGCCTAGCCCCTACCCCCCAATTAGGAGGGCACTGGCCCCCAACAGGCATCACCCCGCTAAATCCCCTAGAAGTCCCACTCCTAAACACATCCGTATTACTCGCATCAGGAGTATCAATCACCTGAGCTCACCATAGTCTAATAGAAAACAACCGAAACCAAATAATTCAAGCACTGCTTATTACAATTTTACTGGGTCTCTATTTTACCCTCCTACAAGCCTCAGAGTACTTCGAGTCTCCCTTCACCATTTCCGACGGCATCTACGGCTCAACATTTTTTGTAGCCACAGGCTTCCACGGACTTCACGTCATTATTGGCTCAACTTTCCTCACTATCTGCTTCATCCGCCAACTAATATTTCACTTTACATCCAAACATCACTTTGGCTTCGAAGCCGCCGCCTGATACTGGCATTTTGTAGATGTGGTTTGACTATTTCTGTATGTCTCCATCTATTGATGAGGGTCTATGACCCCAATACGCAAAACTAACCCCCTAATAAAATTAATTAACCACTCATTCATCGACCTCCCCACCCCATCCAACATCTCCGCATGATGAAACTTCGGCTCACTCCTTGGCGCCTGCCTGATCCTCCAAATCACCACAGGACTATTCCTAGCCATGCACTACTCACCAGACGCCTCAACCGCCTTTTCATCAATCGCCCACATCACTCGAGACGTAAATTATGGCTGAATCATCCGCTACCTTCACGCCAATGGCGCCTCAATATTCTTTATCTGCCTCTTCCTACACATCGGGCGAGGCCTATATTACGGATCATTTCTCTACTCAGAAACCTGAAACATCGGCATTATCCTCCTGCTTGCAACTATAGCAACAGCCTTCATAGGCTATGTCCTCCCGTGAGGCCAAATATCATTCTGAGGGGCCACAGTAATTACAAACTTACTATCCGCCATCCCATACATTGGGACAGACCTAGTTCAATGAATCTGAGGAGGCTACTCAGTAGACAGTCCCACCCTCACACGATTCTTTACCTTTCACTTCATCTTGCCCTTCATTATTGCAGCCCTAGCAACACTCCACCTCCTATTCTTGCACGAAACGGGATCAAACAACCCCCTAGGAATCACCTCCCATTCCGATAAAATCACCTTCCACCCTTACTACACAATCAAAGACGCCCTCGGCTTACTTCTCTTCCTTCTCTCCTTAATGACATTAACACTATTCTCACCAGACCTCCTAGGCGACCCAGACAATTATACCCTAGCCAACCCCTTAAACACCCCTCCCCACATCAAGCCCGAATGATATTTCCTATTCGCCTACACAATTCTCCGATCCGTCCCTAACAAACTAGGAGGCGTCCTTGCCCTATTACTATCCATCCTCATCCTAGCAATAATCCCCATCCTCCATATATCCAAACAACAAAGCATAATATTTCGCCCACTAAGCCAATCACTTTATTGACTCCTAGCCGCAGACCTCCTCATTCTAACCTGAATCGGAGGACAACCAGTAAGCTACCCTTTTACCATCATTGGACAAGTAGCATCCGTACTATACTTCACAACAATCCTAATCCTAATACCAACTATCTCCCTAATTGAAAACAAAATACTCAAATGG---GCCATACCCATGGCCAACCTCCTACTCCTCATTGTACCCATTCTAATCGCAATGGCATTCCTAATGCTTACCGAACGAAAAATTCTAGGCTATATACAACTACGCAAAGGCCCCAACGTTGTAGGCCCCTACGGGCTACTACAACCCTTCGCTGACGCCATAAAACTCTTCACCAAAGAGCCCCTAAAACCCGCCACATCTACCATCACCCTCTACATCACCGCCCCGACCTTAGCTCTCACCATCGCTCTTCTACTATGAACCCCCCTCCCCATACCCAACCCCCTGGTCAACCTCAACCTAGGCCTCCTATTTATTCTAGCCACCTCTAGCCTAGCCGTTTACTCAATCCTCTGATCAGGGTGAGCATCAAACTCAAACTACGCCCTGATCGGCGCACTGCGAGCAGTAGCCCAAACAATCTCATATGAAGTCACCCTAGCCATCATTCTACTATCAACATTACTAATAAGTGGCTCCTTTAACCTCTCCACCCTTATCACAACACAAGAACACCTCTGATTACTCCTGCCATCATGACCCTTGGCCATAATATGATTTATCTCCACACTAGCAGAGACCAACCGAACCCCCTTCGACCTTGCCGAAGGGGAGTCCGAACTAGTCTCAGGCTTCAACATCGAATACGCCGCAGGCCCCTTCGCCCTATTCTTCATAGCCGAATACACAAACATTATTATAATAAACACCCTCACCACTACAATCTTCCTAGGAACAACATATGACGCACTCTCCCCTGAACTCTACACAACATATTTTGTCACCAAGACCCTACTTCTAACCTCCCTGTTCTTATGAATTCGAACAGCATACCCCCGATTCCGCTACGACCAACTCATACACCTCCTATGAAAAAACTTCCTACCACTCACCCTAGCATTACTTATATGATATGTCTCCATACCCATTACAATCTCCAGCATTCCCCCTCAAACCATTAATCCCCTGGCCCAACCCGTCATCTACTCTACCATCTTTGCAGGCACACTCATCACAGCGCTAAGCTCGCACTGATTTTTTACCTGAGTAGGCCTAGAAATAAACATGCTAGCTTTTATTCCAGTTCTAACCAAAAAAATAAACCCTCGT---TCCACAGAAGCTGCCATCAAGTATTTCCTCACGCAAGCAACCGCATCCATAATCCTTCTAATAGCTATCCTCTTCAACAATATACTCTCCGGACAATGAACCATAACCAATACTACCAATCAATACTCATCATTAATAATCATAATAGCTATAGCAATAAAACTAGGAATAGCCCCCTTTCACTTCTGAGTCCCAGAGGTTACCCAAGGCACCCCTCTGACATCCGGCCTGCTTCTTCTCACATGACAAAAACTAGCCCCCATCTCAATCATATACCAAATCTCTCCCTCACTAAACGTAAGCCTTCTCCTCACTCTCTCAATCTTATCCATCATAGCAGGCAGTTGAGGTGGATTAAACCAAACCCAGCTACGCAAAATCTTAGCATACTCCTCAATTACCCACATAGGATGAATAATAGCAGTTCTACCGTACAACCCTAACATAACCATTCTTAATTTAACTATTTATATTATCCTAACTACTACCGCATTCCTACTACTCAACTTAAACTCCAGCACCACGACCCTACTACTATCTCGCACCTGAAACAAGCTAACATGACTAACACCCTTAATTCCATCCACCCTCCTCTCCCTAGGAGGCCTGCCCCCGCTAACCGGCTTTTTGCCCAAATGGGCCATTATCGAAGAATTCACAAAAAACAATAGCCTCATCATCCCCACCATCATAGCCACCATCACCCTCCTTAACCTCTACTTCTACCTACGCCTAATCTACTCCACCTCAATCACACTACTCCCCATATCTAACAACGTAAAAATAAAATGACAGTTTGAACATACA---AAACCCACCCCATTCCTCCCCACACTCATCGCCCTTACCACGCTACTCCTACCTATCTCCCCTTTTATACTAATAATCTTA---ATAAACTTCGCCTTAATTTTAATAATCAACACCCTCCTAGCCTTACTACTAATAATTATTACATTTTGACTACCACAACTCAACGGCTACATAGAAAAATCCACCCCTTACGAGTGCGGCTTCGACCCTATATCCCCCGCCCGCGTCCCTTTCTCCATAAAATTCTTCTTAGTAGCTATTACCTTCTTATTATTTGATCTAGAAATTGCCCTCCTTTTACCCCTACCATGAGCCCTACAAACAACTAACCTGCCACTAATAGTTATGTCATCCCTCTTATTAATCATCATCCTAGCCCTAAGTCTGGCCTATGAGTGACTACAAAAAGGATTAGACTGAACCGAA---ATGCTAAAACTAATCGTCCCAACAATTATATTACTACCACTGACATGACTTTCCAAAAAACACATAATTTGAATCAACACAACCACCCACAGCCTAATTATTAGCATCATCCCTCTACTATTTTTTAACCAAATCAACAACAACCTATTTAGCTGTTCCCCAACCTTTTCCTCCGACCCCCTAACAACCCCCCTCCTAATACTAACTACCTGACTCCTACCCCTCACAATCATGGCAAGCCAACGCCACTTATCCAGTGAACCACTATCACGAAAAAAACTCTACCTCTCTATACTAATCTCCCTACAAATCTCCTTAATTATAACATTCACAGCCACAGAACTAATCATATTTTATATCTTCTTCGAAACCACACTTATCCCCACCTTGGCTATCATCACCCGATGAGGCAACCAGCCAGAACGCCTGAACGCAGGCACATACTTCCTATTCTACACCCTAGTAGGCTCCCTTCCCCTACTCATCGCACTAATTTACACTCACAACACCCTAGGCTCACTAAACATTCTACTACTCACTCTCACTGCCCAAGAACTATCAAACTCCTGAGCCAACAACTTAATATGACTAGCTTACACAATAGCTTTTATAGTAAAGATACCTCTTTACGGACTCCACTTATGACTCCCTAAAGCCCATGTCGAAGCCCCCATCGCTGGGTCAATAGTACTTGCCGCAGTACTCTTAAAACTAGGCGGCTATGGTATAATACGCCTCACACTCATTCTCAACCCCCTGACAAAACACATAGCCTACCCCTTCCTTGTACTATCCCTATGAGGCATAATTATAACAAGCTCCATCTGCCTACGACAAACAGACCTAAAATCGCTCATTGCATACTCTTCAATCAGCCACATAGCCCTCGTAGTAACAGCCATTCTCATCCAAACCCCCTGAAGCTTCACCGGCGCAGTCATTCTCATAATCGCCCACGGGCTTACATCCTCATTACTATTCTGCCTAGCAAACTCAAACTACGAACGCACTCACAGTCGCATCATAATCCTCTCTCAAGGACTTCAAACTCTACTCCCACTAATAGCTTTTTGATGACTTCTAGCAAGCCTCGCTAACCTCGCCTTACCCCCCACTATTAACCTACTGGGAGAACTCTCTGTGCTAGTAACCACGTTCTCCTGATCAAATATCACTCTCCTACTTACAGGACTCAACATACTAGTCACAGCCCTATACTCCCTCTACATATTTACCACAACACAATGGGGCTCACTCACCCACCACATTAACAACATAAAACCCTCATTCACACGAGAAAACACCCTCATGTTCATACACCTATCCCCCATTCTCCTCCTATCCCTCAACCCCGACATCATTACCGGGTTTTCCTCTATGCCCCTCATTTACATAAATATTATACTAGCATTTACCATCTCACTTCTAGGAATACTAGTATATCGCTCACACCTCATATCCTCCCTACTATGCCTAGAAGGAATAATACTATCGCTGTTCATTATAGCTACTCTCATAACCCTCAACACCCACTCCCTCTTAGCCAATATTGTGCCTATTGCCATACTAGTCTTTGCCGCCTGCGAAGCAGCGGTGGGCCTAGCCCTACTAGTCTCAATCTCCAACACATATGGCCTAGACTACGTACATAACCTAAACCTACTCCAATGC---------ATAACCATGCACACTACTATAACCACCCTAACCCTGACTTCCCTAATTCCCCCCATCCTTACCACCCTCGTT---AACCCTAACAAAAAAAACTCATACCCCCATTATGTAAAATCCATTGTCGCATCCACCTTTATTATCAGTCTCTTCCCCACAACAATATTCATGTGCCTAGACCAAGAAGTTATTATCTCGAACTGACACTGAGCCACAACCCAAACAACCCAGCTCTCCCTAAGCTTCAAACTAGACTACTTCTCCATAATATTCATCCCTGTAGCATTGTTCGTTACATGGTCCATCATAGAATTCTCACTGTGATATATAAACTCAGACCCAAACATTAATCAGTTCTTCAAATATCTACTCATCTTCCTAATTACCATACTAATCTTAGTTACCGCTAACAACCTATTCCAACTGTTCATCGGCTGAGAGGGCGTAGGAATTATATCCTTCTTGCTCATCAGTTGATGATACGCCCGAGCAGATGCCAACACAGCAGCCATTCAAGCAATCCTATACAACCGTATCGGCGATATCGGTTTCATCCTCGCCTTAGCATGATTTATCCTACACTCCAACTCATGAGACCCACAACAAATAGCCCTTCTAAACGCTAATCCAAGCCTCACCCCACTACTAGGCCTCCTCCTAGCAGCAGCAGGCAAATCAGCCCAATTAGGTCTCCACCCCTGACTCCCCTCAGCCATAGAAGGCCCCACCCCAGTCTCAGCCCTACTCCACTCAAGCACTATAGTTGTAGCAGGAATCTTCTTACTCATCCGCTTCCACCCCCTAGCAGAAAATAGCCCACTAATCCAAACTCTAACACTATGCTTAGGCGCTATCACCACTCTGTTCGCAGCAGTCTGCGCCCTTACACAAAATGACATCAAAAAAATCGTAGCCTTCTCCACTTCAAGTCAACTAGGACTCATAATAGTTACAATCGGCATCAACCAACCACACCTAGCATTCCTGCACATCTGTACCCACGCCTTCTTCAAAGCCATACTATTTATGTGCTCCGGGTCCATCATCCACAACCTTAACAATGAACAAGATATTCGAAAAATAGGAGGACTACTCAAAACCATACCTCTCACTTCAACCTCCCTCACCATTGGCAGCCTAGCATTAGCAGGAATACCTTTCCTCACAGGTTTCTACTCCAAAGACCACATCATCGAAACCGCAAACATATCATACACAAACGCCTGAGCCCTATCTATTACTCTCATCGCTACCTCCCTGACAAGCGCCTATAGCACTCGAATAATTCTTCTCACCCTAACAGGTCAACCTCGCTTCCCCACCCTTACTAACATTAACGAAAATAACCCCACCCTACTAAACCCCATTAAACGCCTGGCAGCCGGAAGCCTATTCGCAGGATTTCTCATTACTAACAACATTTCCCCCGCATCCCCCTTCCAAACAACAATCCCCCTCTACCTAAAACTCACAGCCCTCGCTGTCACTTTCCTAGGACTTCTAACAGCCCTAGACCTCAACTACCTAACCAACAAACTTAAAATAAAATCCCCACTATGCACATTTTATTTCTCCAACATACTCGGATTCTACCCTAGCATCACACACCGCACAATCCCCTATCTAGGCCTTCTTACGAGCCAAAACCTGCCCCTACTCCTCCTAGACCTAACCTGACTAGAAAAGCTATTACCTAAAACAATTTCACAGCACCAAATCTCCACCTCCATCATCACCTCAACCCAAAAAGGCATAATTAAACTTTACTTCCTCTCTTTCTTCTTCCCACTCATCCTAACCCTACTCCTAATCACA---------------ATGATGTATGCTTTGTTTCTGTTGAGTGTGGGTTTAGTAATGGGGTTTGTGGGGTTTTCTTCTAAGCCTTCTCCTATTTATGGGGGTTTAGTATTGATTGTTAGCGGTGTGGTCGGGTGTGTTATTATTCTGAATTTTGGGGGAGGTTATATGGGTTTAATAGTTTTTTTAATTTATTTAGGGGGAATGATGGTTGTCTTTGGATATACTACAGCGATGGCTATTGAGGAGTATCCTGAGGCATGGGGGTCAGGGGTTGAGGTCTTGGTGAGTGTTTTAGTGGGGTTAGCGATGGAGGTAGGATTGGTGCTGTGGGTGAAAGAGTATGATGGGGTGGTGGTT------GTG---GTAAACTTTAATAGTGTAGGAAGCTGAATAATTTATGAAGGAGAGGGGTCAGGGTTGATTCGGGAGGATCCTATTGGTGCGGGGGCTTTGTATGATTATGGGCGTTGATTAGTAGTAGTTACTGGTTGAACATTGTTTGTTGGTGTATATATTGTAATTGAGATTGCTCGGGGGAAT---
